# Supplementary material for: Pancreatic Cells Are Resistant to KRASQ61L Expression due to Hyperactive ERK/MAPK Signaling and Apoptosis Induction
Source: Cancer Res Commun. 2025 Oct 22;5(10):1865–78. doi: 10.1158/2767-9764.CRC-25-0281 (PMC12541299; doi:10.1158/2767-9764.CRC-25-0281)
Supplement: Supplementary Table S1 — Table S1. Raw LFQ intensities from the TurboID-KRAS experiment. [file crc-25-0281_supplementary_table_s1_suppst1.xlsx]

## Sheet: ReadMe
Project= SCW-VIII_134 Dr. Hobbs/ Rachel Burge
Summary= Samples were reduced in 4.1 mM DTT, alkylated in 8.3 mM IAA, and digested with 200 ng of porcine trypsin overnight at 37 C
	Following digestion the samples were acidified, and desalted using Stage Tips- the elutions from the Stage Tips were further desalted using Zip Tips
	The desalted samples were run in the Orbitrap Fusion Lumos using a 180 minute gradient, with both MS1 and MS2 scans detected in the Orbitrap- High collision dissociation was used for fragmented all DDA (data dependent acquisition) selected precursors
	The raw files were searched in MQ (v. 2.0.1.0) using a SwissProt reviewed protein sequence database downloaded from UniProt on 11/30/2021 containing 20375 entries
	The ProteinGroups.txt file from the MQ search results was analyzed using Perseus (v. 1.6.15.0)
	The Protein Groups were filtered to eliminate decoy, contaminant, and IDs only identified by a modified site
	The data was annotated with GO and Reactome Pathway terms downloaded from the UniProt website
	The resulting list of Protein Groups before any further filtration is in Tab1 (n= 1296)- Data is sorted alphabetically by gene name
		Protein Groups identified by only 1 peptide (questionable)
		Protein Groups containing the term "carboxylase" in protein name
Tab#
1	All data after filtering for reverse (decoy), contaminants, and only ided by modified site (n= 1296)
Column Headings Description
	Student's T-test Significant =			A "+" entry on this column means the protein group is up or downregulated based on the T-test parameters used for statistical comparison
	-Log Student's T-test p-value=			This is the - log (base 10) of the p-value. The p-value can be back calculated as p-value = [10 ^ (-log 10 p-value)] x (-1) (for instance for p-value< 0.05 -> -log 10 p-value > 1.30 and for p-value<0.01 -> -log10 p-value > 2)
	Student's T-test q-value=			This is the corrected p-value using the "Permutation Based FDR" for truncation (it is more stringent than the p-value)
	Student's T-test log2 FC=			This is the "log 2 fold change"

## Sheet: ALL-RAW-Data
Protein IDs	Majority protein IDs	Protein names	Gene names	LFQ intensity G12D_1	LFQ intensity G12D_2	LFQ intensity G12D_3	LFQ intensity G12R_1	LFQ intensity G12R_2	LFQ intensity G12R_3	LFQ intensity Q611_1	LFQ intensity Q611_2	LFQ intensity Q611_3	LFQ intensity Turbo_1	LFQ intensity Turbo_2	LFQ intensity Turbo_3	LFQ intensity WT_1	LFQ intensity WT_2	LFQ intensity WT_3	Gene ontology (biological process)	Gene ontology (cellular component)	Gene ontology (molecular function)	Subcellular location [CC]	Cross-reference (CORUM)	Cross-reference (Reactome)	Cross-reference (Pfam)	ID	Web	ReactomePathway	IEA	Organism	Peptides	Razor + unique peptides	Unique peptides	Sequence coverage [%]	Unique + razor sequence coverage [%]	Unique sequence coverage [%]	Mol. weight [kDa]	Q-value	Score	Intensity	MS/MS count	Number of proteins	Peptides G12D_1	Peptides G12D_2	Peptides G12D_3	Peptides G12R_1	Peptides G12R_2	Peptides G12R_3	Peptides Q611_1
Q02790	Q02790	Peptidyl-prolyl cis-trans isomerase FKBP4;Peptidyl-prolyl cis-trans isomerase FKBP4, N-terminally processed	FKBP4	20.203	21.215	NaN	20.3423	20.6579	20.1452	NaN	NaN	19.8613	20.0629	20.4391	19.9808	NaN	20.6543	NaN	copper ion transport [GO:0006825]; negative regulation of microtubule polymerization [GO:0031115]; negative regulation of microtubule polymerization or depolymerization [GO:0031111]; negative regulation of neuron projection development [GO:0010977]; protein folding [GO:0006457]; protein peptidyl-prolyl isomerization [GO:0000413]; regulation of cellular response to heat [GO:1900034];chaperone-medi…	cytoplasm [GO:0005737]; cytosol [GO:0005829]; extracellular exosome [GO:0070062]; microtubule [GO:0005874]; mitochondrion [GO:0005739]; neuronal cell body [GO:0043025]; nucleoplasm [GO:0005654]; perinuclear region of cytoplasm [GO:0048471]; protein-containing complex [GO:0032991];axonal growth cone [GO:0044295]	FK506 binding [GO:0005528]; heat shock protein binding [GO:0031072]; peptidyl-prolyl cis-trans isomerase activity [GO:0003755]; protein-macromolecule adaptor activity [GO:0030674]; RNA binding [GO:0003723]; tau protein binding [GO:0048156];copper-dependent protein binding [GO:0032767]	co-localizes in mitochondria with the glucocorticoid receptor (PubMed:21730050). Colocalized with MAPT/TAU in the distal part of the primary cortical neurons (By similarity). {ECO:0000250|UniProtKB:Q9QVC8, ECO:0000269|PubMed:21730050}.;SUBCELLULAR LOCATION: Cytoplasm, cytosol {ECO:0000269|PubMed:2378870}. Mitochondrion {ECO:0000269|PubMed:21730050}. Nucleus {ECO:0000250|UniProtKB:P30416}. Cytopla…		;R-HSA-3371497;R-HSA-3371568;R-HSA-8939211;R-HSA-9018519;R-HSA-9679191	;PF00254;PF00515;PF07719	R-HSA-3371497	https://reactome.org/PathwayBrowser/#/R-HSA-3371497	HSP90 chaperone cycle for steroid hormone receptors (SHR)	TAS	Homo sapiens	3	3	3	7.2	7.2	7.2	51.804	0	18.726	60148000	11	1	2	3	1	2	3	2	1
O43293	O43293	Death-associated protein kinase 3	DAPK3	NaN	NaN	NaN	NaN	NaN	NaN	NaN	19.0723	NaN	NaN	18.7435	NaN	NaN	18.7815	18.9704	apoptotic signaling pathway [GO:0097190]; cellular response to interferon-gamma [GO:0071346]; chromatin organization [GO:0006325]; intracellular signal transduction [GO:0035556]; negative regulation of translation [GO:0017148]; neuron differentiation [GO:0030182]; positive regulation of apoptotic process [GO:0043065]; positive regulation of canonical Wnt signaling pathway [GO:0090263]; positive r…	cytoplasm [GO:0005737]; membrane raft [GO:0045121]; nucleoplasm [GO:0005654]; nucleus [GO:0005634]; PML body [GO:0016605];actin filament [GO:0005884]	cAMP response element binding protein binding [GO:0008140]; identical protein binding [GO:0042802]; leucine zipper domain binding [GO:0043522]; protein C-terminus binding [GO:0008022]; protein homodimerization activity [GO:0042803]; protein serine kinase activity [GO:0106310]; protein serine/threonine kinase activity [GO:0004674]; protein threonine kinase activity [GO:0106311]; small GTPase bindi…	cytoplasmic localization is promoted by phosphorylation at Thr-299 and involves Rho/Rock signaling. {ECO:0000269|PubMed:17953487, ECO:0000269|PubMed:20854903}.; SUBCELLULAR LOCATION: [Isoform 1]: Nucleus {ECO:0000269|PubMed:17126281}. Cytoplasm {ECO:0000269|PubMed:17126281}.; SUBCELLULAR LOCATION: [Isoform 2]: Nucleus {ECO:0000269|PubMed:17126281}. Cytoplasm {ECO:0000269|PubMed:17126281}.;SUBCELL…		;R-HSA-418889	;PF00069	R-HSA-418889	https://reactome.org/PathwayBrowser/#/R-HSA-418889	Caspase activation via Dependence Receptors in the absence of ligand	IEA	Homo sapiens	2	2	2	7	7	7	52.535	0.0010695	12.944	20232000	9	1	1	1	1	1	1	1	1
P62491;Q15907	P62491;Q15907	Ras-related protein Rab-11A;Ras-related protein Rab-11B	RAB11A;RAB11B	21.1584	21.0308	20.3061	20.9152	20.7156	20.9745	20.9804	19.983	20.2247	19.9082	19.7662	19.7174	20.6619	20.1035	19.9418	astral microtubule organization [GO:0030953]; cellular response to acidic pH [GO:0071468]; ciliary basal body-plasma membrane docking [GO:0097711]; cilium assembly [GO:0060271]; constitutive secretory pathway [GO:0045054]; endocytic recycling [GO:0032456]; establishment of protein localization to membrane [GO:0090150]; establishment of protein localization to organelle [GO:0072594]; establishment…	centriolar satellite [GO:0034451]; centrosome [GO:0005813]; cleavage furrow [GO:0032154]; cytoplasmic vesicle [GO:0031410]; cytoplasmic vesicle membrane [GO:0030659]; cytosol [GO:0005829]; endosome [GO:0005768]; extracellular exosome [GO:0070062]; glutamatergic synapse [GO:0098978]; Golgi apparatus [GO:0005794]; intracellular membrane-bounded organelle [GO:0043231]; multivesicular body [GO:000577…	GDP binding [GO:0019003]; GTP binding [GO:0005525]; GTPase activity [GO:0003924]; microtubule binding [GO:0008017]; myosin V binding [GO:0031489]; syntaxin binding [GO:0019905];cadherin binding [GO:0045296];GTPase activity [GO:0003924]	Cytoplasmic side {ECO:0000250|UniProtKB:O35509}. Cytoplasmic vesicle, phagosome membrane {ECO:0000305|PubMed:21255211}; Cytoplasmic side {ECO:0000250|UniProtKB:P46638}. Cytoplasmic vesicle, secretory vesicle, synaptic vesicle membrane {ECO:0000250|UniProtKB:O35509}; Cytoplasmic side {ECO:0000305|PubMed:21255211}. Note=Recruited to phagosomes containing S.aureus. {ECO:0000305|PubMed:21255211}.; Li…	;P62491;Q15907	;R-HSA-1445148;R-HSA-432040;R-HSA-5620912;R-HSA-5620916;R-HSA-8854214;R-HSA-8873719	;PF00071	R-HSA-1445148;R-HSA-8854214	https://reactome.org/PathwayBrowser/#/R-HSA-1445148;https://reactome.org/PathwayBrowser/#/R-HSA-8854214	TBC/RABGAPs;Translocation of SLC2A4 (GLUT4) to the plasma membrane	IEA;TAS	Homo sapiens	7	7	7	32.9	32.9	32.9	24.393	0	51.57	186650000	68	2	3	4	4	5	5	6	3
P04899;P11488;P63096;P19087;P09471;A8MTJ3	P04899	Guanine nucleotide-binding protein G(i) subunit alpha-2	GNAI2	20.1428	20.1848	20.1772	20.69	20.4164	20.7277	20.3186	19.7737	20.5838	19.1952	18.7387	19.0034	19.8986	19.4875	19.9852	adenylate cyclase-inhibiting G protein-coupled receptor signaling pathway [GO:0007193]; adenylate cyclase-modulating G protein-coupled receptor signaling pathway [GO:0007188]; aging [GO:0007568]; cell cycle [GO:0007049]; cell division [GO:0051301]; cell population proliferation [GO:0008283]; cellular response to electrical stimulus [GO:0071257]; cellular response to forskolin [GO:1904322]; detect…	apical plasma membrane [GO:0016324]; axoneme [GO:0005930]; centrosome [GO:0005813]; cytoplasm [GO:0005737]; cytosol [GO:0005829]; dendrite [GO:0030425]; extracellular exosome [GO:0070062]; extracellular vesicle [GO:1903561]; heterotrimeric G-protein complex [GO:0005834]; lysosomal membrane [GO:0005765]; membrane [GO:0016020]; membrane raft [GO:0045121]; midbody [GO:0030496]; myelin sheath [GO:004…	G protein-coupled photoreceptor activity [GO:0008020]; G protein-coupled receptor binding [GO:0001664]; G protein-coupled serotonin receptor binding [GO:0031821]; GDP binding [GO:0019003]; G-protein beta/gamma-subunit complex binding [GO:0031683]; GTP binding [GO:0005525]; GTPase activating protein binding [GO:0032794]; GTPase activity [GO:0003924]; magnesium ion binding [GO:0000287]; metal ion b…	Cytoplasmic side {ECO:0000250|UniProtKB:P10824}. Cytoplasm, cytoskeleton, microtubule organizing center, centrosome {ECO:0000269|PubMed:17635935}. Cytoplasm, cell cortex {ECO:0000269|PubMed:22327364}. Membrane {ECO:0000250|UniProtKB:P10824}; Lipid-anchor {ECO:0000269|PubMed:20213681, ECO:0000269|PubMed:25255805}. Note=Localizes in the centrosomes of interphase and mitotic cells, but not in centro…	;P04899;P63096	;R-HSA-112043;R-HSA-170670;R-HSA-202040;R-HSA-2485179;R-HSA-2514859;R-HSA-381771;R-HSA-392170;R-HSA-400042;R-HSA-4086398;R-HSA-418555;R-HSA-418594;R-HSA-418597;R-HSA-422356;R-HSA-6814122;R-HSA-9009391;R-HSA-9660821	;PF00503	R-HSA-112043	https://reactome.org/PathwayBrowser/#/R-HSA-112043	PLC beta mediated events	TAS	Homo sapiens	9	9	6	28.7	28.7	23.4	40.45	0	71.537	221100000	107	6	5	8	7	6	9	7	4
P18206	P18206	Vinculin	VCL	21.5169	21.3961	19.8012	21.7315	21.0098	19.9265	21.5063	20.0308	20.6427	20.5456	20.9869	20.9388	21.1034	20.557	21.1573	apical junction assembly [GO:0043297]; axon extension [GO:0048675]; cell adhesion [GO:0007155]; cell-matrix adhesion [GO:0007160]; epithelial cell-cell adhesion [GO:0090136]; lamellipodium assembly [GO:0030032]; maintenance of blood-brain barrier [GO:0035633]; morphogenesis of an epithelium [GO:0002009]; muscle contraction [GO:0006936]; negative regulation of cell migration [GO:0030336]; neutroph…	brush border [GO:0005903]; cell-cell contact zone [GO:0044291]; cell-cell junction [GO:0005911]; cell-substrate junction [GO:0030055]; costamere [GO:0043034]; cytoskeleton [GO:0005856]; cytosol [GO:0005829]; extracellular exosome [GO:0070062]; extracellular region [GO:0005576]; extracellular vesicle [GO:1903561]; fascia adherens [GO:0005916]; ficolin-1-rich granule lumen [GO:1904813]; focal adhes…	alpha-catenin binding [GO:0045294]; beta-catenin binding [GO:0008013]; cadherin binding [GO:0045296]; dystroglycan binding [GO:0002162]; structural molecule activity [GO:0005198]; ubiquitin protein ligase binding [GO:0031625];actin binding [GO:0003779]	Cytoplasmic side {ECO:0000250|UniProtKB:P12003}. Cell junction, adherens junction {ECO:0000250|UniProtKB:P12003}. Cell junction, focal adhesion {ECO:0000250|UniProtKB:P12003}. Cytoplasm, cytoskeleton {ECO:0000250|UniProtKB:P85972}. Cell membrane, sarcolemma {ECO:0000250|UniProtKB:Q64727}; Cytoplasmic side {ECO:0000250|UniProtKB:Q64727}. Note=Recruitment to cell-cell junctions occurs in a myosin I…	;P18206	;R-HSA-114608;R-HSA-445355;R-HSA-5674135;R-HSA-6798695;R-HSA-6802946;R-HSA-6802948;R-HSA-6802952;R-HSA-6802955;R-HSA-9649948;R-HSA-9656223	;PF01044	R-HSA-114608	https://reactome.org/PathwayBrowser/#/R-HSA-114608	Platelet degranulation	TAS	Homo sapiens	21	21	21	23.4	23.4	23.4	123.8	0	204.25	554760000	186	1	15	18	14	15	17	10	17
O95782;O94973	O95782	AP-2 complex subunit alpha-1	AP2A1	19.2047	19.0876	19.3522	18.5405	18.9731	19.6984	20.0055	NaN	19.8728	19.0458	19.2592	19.5959	19.0695	18.6952	19.8288	clathrin-dependent endocytosis [GO:0072583]; endocytosis [GO:0006897]; ephrin receptor signaling pathway [GO:0048013]; Golgi to endosome transport [GO:0006895]; intracellular protein transport [GO:0006886]; low-density lipoprotein particle clearance [GO:0034383]; low-density lipoprotein particle receptor catabolic process [GO:0032802]; membrane organization [GO:0061024]; negative regulation of hy…	apical plasma membrane [GO:0016324]; basolateral plasma membrane [GO:0016323]; clathrin coat of trans-Golgi network vesicle [GO:0030130]; clathrin-coated endocytic vesicle [GO:0045334]; clathrin-coated endocytic vesicle membrane [GO:0030669]; cytoplasmic vesicle [GO:0031410]; cytosol [GO:0005829]; endocytic vesicle membrane [GO:0030666]; endolysosome membrane [GO:0036020]; ficolin-1-rich granule …	clathrin adaptor activity [GO:0035615]; disordered domain specific binding [GO:0097718]; lipid binding [GO:0008289]; low-density lipoprotein particle receptor binding [GO:0050750]; protein C-terminus binding [GO:0008022]; protein kinase binding [GO:0019901]; protein-containing complex binding [GO:0044877];cargo adaptor activity [GO:0140312]	Cytoplasmic side {ECO:0000250|UniProtKB:P17427}. Membrane, coated pit {ECO:0000250|UniProtKB:P17427}; Cytoplasmic side {ECO:0000250|UniProtKB:P17427}. Note=AP-2 appears to be excluded from internalizing CCVs and to disengage from sites of endocytosis seconds before internalization of the nascent CCV. {ECO:0000250|UniProtKB:P17427}.; Cytoplasmic side {ECO:0000250}. Note=AP-2 appears to be excluded…	;O95782	;R-HSA-167590;R-HSA-177504;R-HSA-182218;R-HSA-2132295;R-HSA-3928665;R-HSA-416993;R-HSA-416993 [O94973-3];R-HSA-437239;R-HSA-5099900;R-HSA-5140745;R-HSA-6798695;R-HSA-8856825;R-HSA-8856828;R-HSA-8866427;R-HSA-8964038;R-HSA-9679191	;PF01602;PF02296;PF02883	R-HSA-167590	https://reactome.org/PathwayBrowser/#/R-HSA-167590	Nef Mediated CD4 Down-regulation	TAS	Homo sapiens	7	7	7	6.4	6.4	6.4	107.54	0	42.864	69923000	38	2	2	3	4	3	5	5	3
P51148	P51148	Ras-related protein Rab-5C	RAB5C	19.3687	19.3641	18.8869	19.5358	20.3997	19.8639	19.6898	NaN	20.2586	18.9591	19.0442	19.3296	19.9963	19.5181	20.175	intracellular protein transport [GO:0006886]; neutrophil degranulation [GO:0043312]; plasma membrane to endosome transport [GO:0048227]; regulation of endocytosis [GO:0030100];endocytosis [GO:0006897]	early endosome [GO:0005769]; early endosome membrane [GO:0031901]; endocytic vesicle [GO:0030139]; endomembrane system [GO:0012505]; endosome [GO:0005768]; extracellular exosome [GO:0070062]; lipid droplet [GO:0005811]; lysosomal membrane [GO:0005765]; melanosome [GO:0042470]; plasma membrane [GO:0005886];azurophil granule membrane [GO:0035577]	GTP binding [GO:0005525]; GTPase activity [GO:0003924];GDP binding [GO:0019003]	Cytoplasmic side {ECO:0000250|UniProtKB:P20339}. Early endosome membrane {ECO:0000250|UniProtKB:P20339}; Lipid-anchor {ECO:0000250|UniProtKB:P20339}; Lipid-anchor {ECO:0000250|UniProtKB:P20339}. Melanosome {ECO:0000269|PubMed:17081065}. Note=Identified by mass spectrometry in melanosome fractions from stage I to stage IV. {ECO:0000269|PubMed:17081065}.;SUBCELLULAR LOCATION: Cell membrane {ECO:000…		;R-HSA-432722;R-HSA-6798695;R-HSA-8854214;R-HSA-8856828;R-HSA-8873719;R-HSA-8876198	;PF00071	R-HSA-432722	https://reactome.org/PathwayBrowser/#/R-HSA-432722	Golgi Associated Vesicle Biogenesis	TAS	Homo sapiens	5	5	4	40.7	40.7	36.1	23.482	0	33.291	79850000	19	1	3	3	4	3	3	2	3
P26038;P35241	P26038	Moesin	MSN	22.5033	23.2572	23.518	22.8249	23.2919	23.3871	23.264	23.0814	23.36	22.7866	23.3791	23.4117	22.4883	23.2835	23.101	barbed-end actin filament capping [GO:0051016]; cellular response to platelet-derived growth factor stimulus [GO:0036120]; cellular response to thyroid hormone stimulus [GO:0097067]; establishment of endothelial barrier [GO:0061028]; establishment of epithelial cell apical/basal polarity [GO:0045198]; establishment of protein localization [GO:0045184]; gland morphogenesis [GO:0022612]; immunologi…	apical plasma membrane [GO:0016324]; basolateral plasma membrane [GO:0016323]; blood microparticle [GO:0072562]; cell periphery [GO:0071944]; cell surface [GO:0009986]; cell tip [GO:0051286]; cleavage furrow [GO:0032154]; cortical actin cytoskeleton [GO:0030864]; cytoplasm [GO:0005737]; cytoskeleton [GO:0005856]; cytosol [GO:0005829]; extracellular exosome [GO:0070062]; extracellular space [GO:00…	ATPase binding [GO:0051117]; cadherin binding [GO:0045296]; cell adhesion molecule binding [GO:0050839]; double-stranded RNA binding [GO:0003725]; enzyme binding [GO:0019899]; protein kinase A binding [GO:0051018]; protein kinase binding [GO:0019901]; RNA binding [GO:0003723]; signaling receptor binding [GO:0005102]; structural constituent of cytoskeleton [GO:0005200];actin binding [GO:0003779]	Cytoplasmic side {ECO:0000250|UniProtKB:P26041}. Cell projection, microvillus {ECO:0000250|UniProtKB:P26041}. Note=Phosphorylated form is enriched in microvilli-like structures at apical membrane. Increased cell membrane localization of both phosphorylated and non-phosphorylated forms seen after thrombin treatment (By similarity). Localizes at the uropods of T lymphoblasts. {ECO:0000250|UniProtKB…		;R-HSA-437239;R-HSA-8950505	;PF00373;PF00769;PF09379;PF09380	R-HSA-437239	https://reactome.org/PathwayBrowser/#/R-HSA-437239	Recycling pathway of L1	TAS	Homo sapiens	28	28	24	45.9	45.9	39.2	67.819	0	323.31	1686500000	248	2	9	18	20	8	23	19	12
Q9ULC3	Q9ULC3	Ras-related protein Rab-23	RAB23	NaN	NaN	NaN	NaN	NaN	NaN	NaN	NaN	NaN	NaN	NaN	NaN	NaN	NaN	NaN	cellular defense response [GO:0006968]; cilium assembly [GO:0060271]; craniofacial suture morphogenesis [GO:0097094]; GTP metabolic process [GO:0046039]; intracellular protein transport [GO:0006886]; negative regulation of protein import into nucleus [GO:0042308];autophagosome assembly [GO:0000045]	cell junction [GO:0030054]; centrosome [GO:0005813]; cytoplasm [GO:0005737]; cytosol [GO:0005829]; endomembrane system [GO:0012505]; endosome membrane [GO:0010008]; phagocytic vesicle [GO:0045335]; phagocytic vesicle membrane [GO:0030670]; plasma membrane [GO:0005886];autophagosome [GO:0005776]	GTP binding [GO:0005525];GTPase activity [GO:0003924]	Cytoplasmic side {ECO:0000250|UniProtKB:P35288}. Cytoplasm {ECO:0000269|PubMed:22365972}. Cytoplasmic vesicle, autophagosome {ECO:0000269|PubMed:22452336}. Endosome membrane {ECO:0000250, ECO:0000250|UniProtKB:P35288}. Cytoplasmic vesicle, phagosome {ECO:0000269|PubMed:21255211}. Cytoplasmic vesicle, phagosome membrane {ECO:0000305}; Cytoplasmic side {ECO:0000305}. Note=Recruited to phagosomes co…		;R-HSA-8873719	;PF00071	R-HSA-8873719	https://reactome.org/PathwayBrowser/#/R-HSA-8873719	RAB geranylgeranylation	TAS	Homo sapiens	2	2	2	8.4	8.4	8.4	26.659	0.0036134	11.34	3744400	6	1	0	0	0	1	0	1	0
P50479	P50479	PDZ and LIM domain protein 4	PDLIM4	NaN	NaN	NaN	NaN	NaN	NaN	NaN	NaN	NaN	NaN	NaN	NaN	NaN	NaN	NaN	actin cytoskeleton reorganization [GO:0031532]; excitatory chemical synaptic transmission [GO:0098976]; heart development [GO:0007507]; muscle structure development [GO:0061061];actin cytoskeleton organization [GO:0030036]	cytoplasm [GO:0005737]; cytoskeleton [GO:0005856]; dendritic spine [GO:0043197]; early endosome lumen [GO:0031905]; early endosome membrane [GO:0031901]; filamentous actin [GO:0031941]; lamellipodium [GO:0030027]; nucleus [GO:0005634]; perinuclear region of cytoplasm [GO:0048471]; postsynaptic membrane [GO:0045211]; recycling endosome lumen [GO:0034777]; recycling endosome membrane [GO:0055038]; …	alpha-actinin binding [GO:0051393]; metal ion binding [GO:0046872]; muscle alpha-actinin binding [GO:0051371]; protein homodimerization activity [GO:0042803]; protein phosphatase binding [GO:0019903];actin binding [GO:0003779]	Cytoplasmic side {ECO:0000250|UniProtKB:P36202}. Cell junction, synapse, synaptosome {ECO:0000250|UniProtKB:P36202}. Note=Localizes to actin stress fibers in nonmuscle cells. Colocalizes with GRIA1 in early endosomes. Enriched in numerous but not all spine-like structures along dendritic branches. Colocalizes with actin and enriched at sites containing larger amounts of actin and alpha-actinin. T…			;PF00412;PF00595;PF15936						2	2	2	8.8	8.8	8.8	35.398	0.0019589	12.098	13578000	11	1	1	1	1	1	1	0	1
O75694	O75694	Nuclear pore complex protein Nup155	NUP155	NaN	18.6374	19.0023	NaN	19.0372	18.8101	NaN	20.0182	18.4678	NaN	18.0111	18.9868	NaN	18.7415	19.5466	intracellular transport of virus [GO:0075733]; mitotic nuclear envelope reassembly [GO:0007084]; mRNA export from nucleus [GO:0006406]; nuclear envelope organization [GO:0006998]; protein import into nucleus [GO:0006606]; protein localization to nuclear inner membrane [GO:0036228]; protein sumoylation [GO:0016925]; regulation of cellular response to heat [GO:1900034]; regulation of gene silencing…	host cell [GO:0043657]; membrane [GO:0016020]; nuclear envelope [GO:0005635]; nuclear membrane [GO:0031965]; nuclear pore inner ring [GO:0044611];cytosol [GO:0005829]	structural constituent of nuclear pore [GO:0017056]	Cytoplasmic side {ECO:0000250|UniProtKB:P37199}. Nucleus membrane {ECO:0000250|UniProtKB:P37199}; Nucleoplasmic side {ECO:0000250|UniProtKB:P37199}. Note=In mitosis, assumes a diffuse cytoplasmic distribution probably as a monomer, before reversing back into a punctate nuclear surface localization at the end of mitosis. {ECO:0000250|UniProtKB:P37199}.; Peripheral membrane protein {ECO:0000250|Uni…	;O75694	;R-HSA-1169408;R-HSA-159227;R-HSA-159230;R-HSA-159231;R-HSA-159236;R-HSA-165054;R-HSA-168271;R-HSA-168276;R-HSA-168325;R-HSA-168333;R-HSA-170822;R-HSA-180746;R-HSA-180910;R-HSA-191859;R-HSA-3108214;R-HSA-3232142;R-HSA-3301854;R-HSA-3371453;R-HSA-4085377;R-HSA-4551638;R-HSA-4570464;R-HSA-4615885;R-HSA-5578749;R-HSA-5619107;R-HSA-6784531;R-HSA-9609690;R-HSA-9610379;R-HSA-9615933	;PF03177;PF08801	R-HSA-1169408	https://reactome.org/PathwayBrowser/#/R-HSA-1169408	ISG15 antiviral mechanism	TAS	Homo sapiens	4	4	4	4.2	4.2	4.2	155.2	0	24.632	34064000	22	1	1	2	3	0	3	2	0
P62820;Q92928	P62820	Ras-related protein Rab-1A	RAB1A	19.985	20.2862	20.0417	19.2572	20.326	NaN	19.7722	NaN	20.2964	NaN	19.2389	NaN	NaN	19.2877	19.9085	autophagy [GO:0006914]; cell migration [GO:0016477]; COPII vesicle coating [GO:0048208]; COPII-coated vesicle cargo loading [GO:0090110]; defense response to bacterium [GO:0042742]; endocytosis [GO:0006897]; endoplasmic reticulum to Golgi vesicle-mediated transport [GO:0006888]; Golgi organization [GO:0007030]; growth hormone secretion [GO:0030252]; intracellular protein transport [GO:0006886]; m…	early endosome [GO:0005769]; endomembrane system [GO:0012505]; endoplasmic reticulum [GO:0005783]; extracellular exosome [GO:0070062]; Golgi apparatus [GO:0005794]; Golgi membrane [GO:0000139]; melanosome [GO:0042470]; membrane [GO:0016020]; transport vesicle membrane [GO:0030658];cytoplasm [GO:0005737];cytosol [GO:0005829]	GTP binding [GO:0005525]; GTPase activity [GO:0003924];cadherin binding [GO:0045296];GTPase activity [GO:0003924]	Cytoplasmic side {ECO:0000250|UniProtKB:P62820}. Cytoplasm {ECO:0000250|UniProtKB:P62820}.; Lipid-anchor;SUBCELLULAR LOCATION: Golgi apparatus {ECO:0000269|PubMed:22939626}. Endoplasmic reticulum {ECO:0000269|PubMed:22939626}. Early endosome {ECO:0000269|PubMed:21303926}. Cytoplasm, cytosol {ECO:0000305|PubMed:19942850}. Membrane {ECO:0000269|PubMed:19942850, ECO:0000269|PubMed:23815289}. Melanos…		;R-HSA-162658;R-HSA-204005;R-HSA-6807878;R-HSA-6811434;R-HSA-8873719;R-HSA-8876198	;PF00071	R-HSA-162658	https://reactome.org/PathwayBrowser/#/R-HSA-162658	Golgi Cisternae Pericentriolar Stack Reorganization	IEA	Homo sapiens	5	5	3	25.4	25.4	17.1	22.677	0	32.69	84426000	38	2	4	3	3	3	3	1	4
P62942	P62942	Peptidyl-prolyl cis-trans isomerase FKBP1A	FKBP1A	NaN	NaN	NaN	NaN	NaN	NaN	NaN	NaN	NaN	NaN	NaN	NaN	NaN	NaN	NaN	amyloid fibril formation [GO:1990000]; calcium ion transmembrane transport [GO:0070588]; chaperone-mediated protein folding [GO:0061077]; heart morphogenesis [GO:0003007]; heart trabecula formation [GO:0060347]; negative regulation of phosphoprotein phosphatase activity [GO:0032515]; negative regulation of transforming growth factor beta receptor signaling pathway [GO:0030512]; positive regulatio…	cytoplasmic side of membrane [GO:0098562]; cytosol [GO:0005829]; extrinsic component of organelle membrane [GO:0031312]; membrane [GO:0016020]; ryanodine receptor complex [GO:1990425]; sarcoplasmic reticulum [GO:0016529]; terminal cisterna [GO:0014802]; Z disc [GO:0030018];cytoplasm [GO:0005737]	FK506 binding [GO:0005528]; ion channel binding [GO:0044325]; macrolide binding [GO:0005527]; peptidyl-prolyl cis-trans isomerase activity [GO:0003755]; SMAD binding [GO:0046332]; transforming growth factor beta receptor binding [GO:0005160]; type I transforming growth factor beta receptor binding [GO:0034713];activin binding [GO:0048185]	Cytoplasmic side {ECO:0000250|UniProtKB:P62943}.; Peripheral membrane protein {ECO:0000250|UniProtKB:P62943};SUBCELLULAR LOCATION: Cytoplasm, cytosol {ECO:0000269|PubMed:1701173}. Sarcoplasmic reticulum membrane {ECO:0000250|UniProtKB:P62943}	;P62942	;R-HSA-166208;R-HSA-2025928;R-HSA-2173789;R-HSA-2173791;R-HSA-3656535;R-HSA-9679191	;PF00254	R-HSA-166208	https://reactome.org/PathwayBrowser/#/R-HSA-166208	mTORC1-mediated signalling	TAS	Homo sapiens	1	1	1	12	12	12	11.951	0.0050083	7.3903	0	3	1	0	1	0	0	1	0	0
Q15436;Q15437	Q15436;Q15437	Protein transport protein Sec23A;Protein transport protein Sec23B	SEC23A;SEC23B	NaN	19.1259	19.9648	NaN	19.5928	19.2868	NaN	NaN	20.7528	NaN	19.7181	20.1408	NaN	19.3795	20.0216	antigen processing and presentation of peptide antigen via MHC class I [GO:0002474]; COPII vesicle coating [GO:0048208]; COPII-coated vesicle cargo loading [GO:0090110]; endoplasmic reticulum to Golgi vesicle-mediated transport [GO:0006888]; intracellular protein transport [GO:0006886]; protein localization to plasma membrane [GO:0072659];antigen processing and presentation of exogenous peptide a…	cytosol [GO:0005829]; endomembrane system [GO:0012505]; endoplasmic reticulum [GO:0005783]; endoplasmic reticulum exit site [GO:0070971]; endoplasmic reticulum membrane [GO:0005789]; ER to Golgi transport vesicle membrane [GO:0012507]; extrinsic component of membrane [GO:0019898]; Golgi membrane [GO:0000139]; perinuclear region of cytoplasm [GO:0048471];COPII vesicle coat [GO:0030127]	zinc ion binding [GO:0008270];GTPase activator activity [GO:0005096]	Cytoplasmic side {ECO:0000250|UniProtKB:Q15436}. Cytoplasm, cytosol {ECO:0000250|UniProtKB:Q15436}.; Cytoplasmic side {ECO:0000250|UniProtKB:Q15436}. Endoplasmic reticulum membrane {ECO:0000269|PubMed:26522472}; Cytoplasmic side {ECO:0000269|PubMed:8898360}. Cytoplasm, cytosol {ECO:0000269|PubMed:8898360}. Note=Enriched at endoplasmic reticulum exit sites, also known as transitional endoplasmic r…	;Q15436	;R-HSA-1655829;R-HSA-204005;R-HSA-2132295;R-HSA-5694530;R-HSA-983170	;PF00626;PF04810;PF04811;PF04815;PF08033	R-HSA-1655829	https://reactome.org/PathwayBrowser/#/R-HSA-1655829	Regulation of cholesterol biosynthesis by SREBP (SREBF)	IEA	Homo sapiens	4	4	4	4.8	4.8	4.8	86.16	0	25.952	88333000	37	2	1	4	4	1	4	3	1
Q9NZN4	Q9NZN4	EH domain-containing protein 2	EHD2	NaN	18.9809	19.0244	18.7306	19.0581	19.7024	18.2236	NaN	20.0042	18.0003	17.726	18.8276	NaN	19.28	20.7266	cilium assembly [GO:0060271]; cortical actin cytoskeleton organization [GO:0030866]; endocytic recycling [GO:0032456]; endocytosis [GO:0006897]; endosomal transport [GO:0016197]; plasma membrane tubulation [GO:0097320]; positive regulation of endocytic recycling [GO:2001137]; positive regulation of myoblast fusion [GO:1901741]; protein localization to plasma membrane [GO:0072659];blood coagulatio…	cytosol [GO:0005829]; early endosome [GO:0005769]; endocytic vesicle [GO:0030139]; endosome membrane [GO:0010008]; extracellular exosome [GO:0070062]; extrinsic component of membrane [GO:0019898]; intercellular bridge [GO:0045171]; intracellular membrane-bounded organelle [GO:0043231]; microtubule cytoskeleton [GO:0015630]; nucleus [GO:0005634]; perinuclear region of cytoplasm [GO:0048471]; plasm…	calcium ion binding [GO:0005509]; GTP binding [GO:0005525]; hydrolase activity [GO:0016787]; identical protein binding [GO:0042802]; nucleic acid binding [GO:0003676]; protein domain specific binding [GO:0019904];ATP binding [GO:0005524]	Cytoplasmic side {ECO:0000250|UniProtKB:Q4V8H8}. Cytoplasm, cytosol {ECO:0000250|UniProtKB:Q8BH64}. Note=Colocalizes with GLUT4 in intracellular tubulovesicular structures that are associated with cortical F-actin. Colocalizes with FER1L5 at plasma membrane in myoblasts and myotubes. {ECO:0000250|UniProtKB:Q8BH64}.; Cytoplasmic side {ECO:0000250|UniProtKB:Q8BH64}. Endosome membrane {ECO:0000250|U…		;R-HSA-983231	;PF00350;PF12763;PF16880;PF18150	R-HSA-983231	https://reactome.org/PathwayBrowser/#/R-HSA-983231	Factors involved in megakaryocyte development and platelet production	TAS	Homo sapiens	5	5	5	12.2	12.2	12.2	61.161	0	66.288	93924000	19	1	0	5	4	2	5	5	2
P13797;P13796	P13797	Plastin-3	PLS3	21.8385	21.5921	21.6253	21.679	20.956	21.8239	22.5398	22.2915	21.6263	21.1837	20.7183	20.674	21.9944	21.1179	21.7125	actin filament bundle assembly [GO:0051017]; actin filament network formation [GO:0051639]; animal organ regeneration [GO:0031100]; bone development [GO:0060348]; cell migration [GO:0016477]; cortical actin cytoskeleton organization [GO:0030866]; extracellular matrix disassembly [GO:0022617]; interleukin-12-mediated signaling pathway [GO:0035722]; positive regulation of podosome assembly [GO:0071…	actin filament [GO:0005884]; actin filament bundle [GO:0032432]; cell junction [GO:0030054]; cytoplasm [GO:0005737]; cytosol [GO:0005829]; extracellular exosome [GO:0070062]; extracellular space [GO:0005615]; filopodium [GO:0030175]; focal adhesion [GO:0005925]; phagocytic cup [GO:0001891]; plasma membrane [GO:0005886]; podosome [GO:0002102]; ruffle [GO:0001726]; ruffle membrane [GO:0032587];acti…	actin filament binding [GO:0051015]; calcium ion binding [GO:0005509]; GTPase binding [GO:0051020]; identical protein binding [GO:0042802]; integrin binding [GO:0005178];actin binding [GO:0003779];actin filament binding [GO:0051015]	Cytoplasmic side {ECO:0000250|UniProtKB:Q61233}. Note=Relocalizes to the immunological synapse between peripheral blood T-lymphocytes and antibody-presenting cells in response to costimulation through TCR/CD3 and CD2 or CD28 (PubMed:17294403). Associated with the actin cytoskeleton at membrane ruffles. Relocalizes to actin-rich cell projections upon serine phosphorylation (PubMed:16636079). {ECO:…		;R-HSA-8950505	;PF00307;PF13499	R-HSA-8950505	https://reactome.org/PathwayBrowser/#/R-HSA-8950505	Gene and protein expression by JAK-STAT signaling after Interleukin-12 stimulation	TAS	Homo sapiens	5	5	5	11.1	11.1	11.1	70.81	0	77.459	277250000	125	2	3	3	4	3	5	4	4
P35221;P26232	P35221	Catenin alpha-1	CTNNA1	20.5841	20.6704	20.2462	20.7102	20.2896	20.1911	20.5812	20.4519	20.1019	19.9632	19.9002	19.9576	20.3267	19.675	19.0383	adherens junction organization [GO:0034332]; aging [GO:0007568]; apical junction assembly [GO:0043297]; axon regeneration [GO:0031103]; brain morphogenesis [GO:0048854]; cell adhesion [GO:0007155]; cell migration [GO:0016477]; cell-cell adhesion [GO:0098609]; cellular protein localization [GO:0034613]; cellular response to indole-3-methanol [GO:0071681]; dendrite morphogenesis [GO:0048813]; epith…	actin cytoskeleton [GO:0015629]; adherens junction [GO:0005912]; axon [GO:0030424]; catenin complex [GO:0016342]; cell junction [GO:0030054]; cell-cell junction [GO:0005911]; cytoplasm [GO:0005737]; cytosol [GO:0005829]; flotillin complex [GO:0016600]; focal adhesion [GO:0005925]; intercalated disc [GO:0014704]; intracellular membrane-bounded organelle [GO:0043231]; lamellipodium [GO:0030027]; nu…	beta-catenin binding [GO:0008013]; cadherin binding [GO:0045296]; gamma-catenin binding [GO:0045295]; identical protein binding [GO:0042802]; RNA binding [GO:0003723]; structural constituent of cytoskeleton [GO:0005200]; structural molecule activity [GO:0005198]; vinculin binding [GO:0017166];actin filament binding [GO:0051015]	Cytoplasmic side {ECO:0000250|UniProtKB:Q61301}. Cytoplasm {ECO:0000269|PubMed:16182284}. Cytoplasm, cytoskeleton {ECO:0000250|UniProtKB:Q61301}. Cell junction, adherens junction {ECO:0000250|UniProtKB:Q61301}. Cell projection, axon {ECO:0000250|UniProtKB:Q61301}. Nucleus {ECO:0000269|PubMed:16182284}.; Cytoplasmic side {ECO:0000269|PubMed:21708131}.; Cytoplasmic side. Cell junction. Note=Found a…	;P35221	;R-HSA-418990;R-HSA-5218920;R-HSA-525793;R-HSA-5626467	;PF01044	R-HSA-418990;R-HSA-525793	https://reactome.org/PathwayBrowser/#/R-HSA-418990;https://reactome.org/PathwayBrowser/#/R-HSA-525793	Adherens junctions interactions;Myogenesis	TAS	Homo sapiens	8	8	8	11.4	11.4	11.4	100.07	0	57.081	156760000	43	2	4	6	5	5	5	4	4
Q7Z698	Q7Z698	Sprouty-related, EVH1 domain-containing protein 2	SPRED2	NaN	NaN	NaN	NaN	NaN	NaN	NaN	NaN	NaN	NaN	NaN	NaN	NaN	NaN	NaN	inactivation of MAPK activity [GO:0000188]; multicellular organism development [GO:0007275]; negative regulation of epithelial to mesenchymal transition [GO:0010719]; negative regulation of ERK1 and ERK2 cascade [GO:0070373]; negative regulation of lens fiber cell differentiation [GO:1902747]; negative regulation of peptidyl-threonine phosphorylation [GO:0010801]; negative regulation of transform…	plasma membrane [GO:0005886]; transport vesicle membrane [GO:0030658];cytosol [GO:0005829]	protein serine/threonine kinase inhibitor activity [GO:0030291]; stem cell factor receptor binding [GO:0005173];protein kinase binding [GO:0019901]	Cytoplasmic side {ECO:0000250|UniProtKB:Q924S7}. Cytoplasmic vesicle, secretory vesicle membrane {ECO:0000269|PubMed:15580519}; Cytoplasmic side {ECO:0000305}. Cytoplasm {ECO:0000269|PubMed:15580519}. Note=Detected in the cytoplasm of the stratum spinosum cells, where it is associated with cytoplasmic vesicles that are supposed to be secretory granules. {ECO:0000269|PubMed:15580519}.; Peripheral …		;R-HSA-5658442;R-HSA-5658623;R-HSA-6802953	;PF00568;PF05210	R-HSA-5658442	https://reactome.org/PathwayBrowser/#/R-HSA-5658442	Regulation of RAS by GAPs	TAS	Homo sapiens	3	2	1	12.2	9.3	5.5	47.558	0.003581	11.205	1150400	1	1	0	1	1	0	1	0	1
Q9NZ56	Q9NZ56	Formin-2	FMN2	NaN	19.4342	NaN	NaN	18.6085	NaN	NaN	NaN	NaN	NaN	NaN	NaN	NaN	18.4881	NaN	cellular response to hypoxia [GO:0071456]; establishment of meiotic spindle localization [GO:0051295]; formin-nucleated actin cable assembly [GO:0070649]; homologous chromosome movement towards spindle pole in meiosis I anaphase [GO:0051758]; intracellular signal transduction [GO:0035556]; intracellular transport [GO:0046907]; multicellular organism development [GO:0007275]; negative regulation o…	cytoplasm [GO:0005737]; cytoplasmic vesicle membrane [GO:0030659]; cytoskeleton [GO:0005856]; cytosol [GO:0005829]; endoplasmic reticulum [GO:0005783]; endoplasmic reticulum membrane [GO:0005789]; nucleolus [GO:0005730]; nucleus [GO:0005634]; perinuclear region of cytoplasm [GO:0048471]; plasma membrane [GO:0005886];cell cortex [GO:0005938]	actin binding [GO:0003779]	Cytoplasmic side {ECO:0000250|UniProtKB:Q9JL04}. Cytoplasm, cell cortex {ECO:0000250|UniProtKB:Q9JL04}. Note=Colocalizes with the actin cytoskeleton (PubMed:20082305). Recruited to the membranes via its interaction with SPIRE1 (By similarity). Detected at the cleavage furrow during asymmetric oocyte division and polar body extrusion (By similarity). Accumulates in the nucleus following DNA damage…			;PF02181						3	3	3	2.8	2.8	2.8	180.1	0	17.392	19584000	5	1	0	3	0	0	3	2	0
Q9UDY2	Q9UDY2	Tight junction protein ZO-2	TJP2	NaN	19.9701	NaN	NaN	19.7973	NaN	NaN	NaN	NaN	NaN	21.1525	NaN	NaN	NaN	NaN	cell-cell junction organization [GO:0045216]; establishment of endothelial intestinal barrier [GO:0090557]; hippo signaling [GO:0035329]; homotypic cell-cell adhesion [GO:0034109]; intestinal absorption [GO:0050892]; maintenance of blood-brain barrier [GO:0035633]; positive regulation of blood-brain barrier permeability [GO:1905605]; protein localization to cell-cell junction [GO:0150105]; regula…	bicellular tight junction [GO:0005923]; cell-cell contact zone [GO:0044291]; cytosol [GO:0005829]; nucleoplasm [GO:0005654]; nucleus [GO:0005634]; plasma membrane [GO:0005886];adherens junction [GO:0005912]	cell adhesion molecule binding [GO:0050839]; guanylate kinase activity [GO:0004385]; protein domain specific binding [GO:0019904]; protein tyrosine kinase binding [GO:1990782]; protein-macromolecule adaptor activity [GO:0030674];cadherin binding [GO:0045296]	Cytoplasmic side {ECO:0000250}. Cell junction, tight junction {ECO:0000250|UniProtKB:Q9Z0U1}. Nucleus {ECO:0000250}. Note=Also nuclear under environmental stress conditions and in migratory endothelial cells and subconfluent epithelial cell cultures. {ECO:0000250}.; Peripheral membrane protein {ECO:0000250};SUBCELLULAR LOCATION: Cell junction, adherens junction. Cell membrane {ECO:0000250}		;R-HSA-2028269;R-HSA-351906	;PF00595;PF00625;PF07653	R-HSA-2028269	https://reactome.org/PathwayBrowser/#/R-HSA-2028269	Signaling by Hippo	TAS	Homo sapiens	3	3	3	3.1	3.1	3.1	133.96	0	19.79	52171000	28	1	1	3	1	1	2	1	1
O00159	O00159	Unconventional myosin-Ic	MYO1C	21.1903	21.0611	21.3076	21.4459	20.9464	21.23	21.242	21.6556	21.4409	20.9193	20.7482	21.0439	20.9664	20.5048	20.3605	cellular response to interferon-gamma [GO:0071346]; Fc-gamma receptor signaling pathway involved in phagocytosis [GO:0038096]; mRNA transport [GO:0051028]; positive regulation of actin filament polymerization [GO:0030838]; positive regulation of cell migration [GO:0030335]; positive regulation of cell migration by vascular endothelial growth factor signaling pathway [GO:0038089]; positive regulat…	basal plasma membrane [GO:0009925]; brush border [GO:0005903]; cytoplasm [GO:0005737]; cytoplasmic vesicle membrane [GO:0030659]; cytosol [GO:0005829]; extracellular exosome [GO:0070062]; filamentous actin [GO:0031941]; lateral plasma membrane [GO:0016328]; membrane [GO:0016020]; membrane raft [GO:0045121]; microvillus [GO:0005902]; nuclear body [GO:0016604]; nuclear pore [GO:0005643]; nucleolus …	actin filament binding [GO:0051015]; ATP binding [GO:0005524]; calmodulin binding [GO:0005516]; microfilament motor activity [GO:0000146]; protein C-terminus binding [GO:0008022]; signaling receptor binding [GO:0005102]; small GTPase binding [GO:0031267];actin-dependent ATPase activity [GO:0030898]	Cytoplasmic side {ECO:0000250}. Cell projection, stereocilium membrane {ECO:0000250}. Cell projection, ruffle {ECO:0000250}. Cytoplasmic vesicle {ECO:0000250}. Note=Colocalizes with CABP1 and CIB1 at cell margin, membrane ruffles and punctate regions on the cell membrane. Colocalizes in adipocytes with GLUT4 at actin-based membranes. Colocalizes with GLUT4 at insulin-induced ruffles at the cell m…	;O00159	;R-HSA-1445148;R-HSA-2029482;R-HSA-5250924 [O00159-3];R-HSA-9664422	;PF00063;PF00612;PF06017	R-HSA-1445148	https://reactome.org/PathwayBrowser/#/R-HSA-1445148	Translocation of SLC2A4 (GLUT4) to the plasma membrane	IEA	Homo sapiens	17	17	17	20.5	20.5	20.5	121.68	0	227.61	383180000	133	1	5	14	11	7	14	11	10
Q9Y490;Q9Y4G6	Q9Y490	Talin-1	TLN1	22.2549	22.2171	21.6277	22.6651	22.3809	22.1322	22.4823	22.0761	21.935	23.2033	23.2075	23.0769	22.2168	21.7601	21.7029	cell-cell adhesion [GO:0098609]; cell-cell junction assembly [GO:0007043]; cell-substrate junction assembly [GO:0007044]; cortical actin cytoskeleton organization [GO:0030866]; integrin activation [GO:0033622]; integrin-mediated signaling pathway [GO:0007229]; IRE1-mediated unfolded protein response [GO:0036498]; muscle contraction [GO:0006936]; platelet aggregation [GO:0070527]; platelet degranu…	cell surface [GO:0009986]; cytoplasm [GO:0005737]; cytoskeleton [GO:0005856]; cytosol [GO:0005829]; extracellular exosome [GO:0070062]; extracellular region [GO:0005576]; focal adhesion [GO:0005925]; plasma membrane [GO:0005886]; ruffle [GO:0001726]; ruffle membrane [GO:0032587]; synapse [GO:0045202];actin cytoskeleton [GO:0015629];adherens junction [GO:0005912]	actin filament binding [GO:0051015]; cadherin binding [GO:0045296]; integrin binding [GO:0005178]; LIM domain binding [GO:0030274]; phosphatidylinositol binding [GO:0035091]; phosphatidylserine binding [GO:0001786]; structural constituent of cytoskeleton [GO:0005200]; structural molecule activity [GO:0005198]; vinculin binding [GO:0017166];actin binding [GO:0003779];actin filament binding [GO:005…	Cytoplasmic side {ECO:0000250}. Cytoplasm, cytoskeleton {ECO:0000250}. Cell surface {ECO:0000250|UniProtKB:P26039}. Cell junction, focal adhesion {ECO:0000250|UniProtKB:P26039}. Note=Colocalizes with LAYN at the membrane ruffles. Localized preferentially in focal adhesions than fibrillar adhesions (By similarity). {ECO:0000250}.; Cytoplasmic side {ECO:0000269|PubMed:12422219}. Cytoplasm, cytoskel…	;Q9Y490	;R-HSA-114608;R-HSA-354192;R-HSA-354194;R-HSA-372708;R-HSA-381038;R-HSA-399955;R-HSA-445355;R-HSA-5674135;R-HSA-6802946;R-HSA-6802948;R-HSA-6802952;R-HSA-6802955;R-HSA-9649948;R-HSA-9656223	;PF00373;PF01608;PF08913;PF09141;PF16511	R-HSA-114608	https://reactome.org/PathwayBrowser/#/R-HSA-114608	Platelet degranulation	TAS	Homo sapiens	53	53	53	28.5	28.5	28.5	269.76	0	323.31	1674500000	488	2	20	41	27	28	45	34	18
P53621	P53621	Coatomer subunit alpha;Xenin;Proxenin	COPA	21.6077	21.558	21.9018	21.9	21.5574	21.8853	22.0346	22.7118	21.9697	22.1171	21.6832	21.8143	21.7099	21.3793	21.5877	intracellular protein transport [GO:0006886]; intra-Golgi vesicle-mediated transport [GO:0006891]; pancreatic juice secretion [GO:0030157]; retrograde vesicle-mediated transport, Golgi to endoplasmic reticulum [GO:0006890];endoplasmic reticulum to Golgi vesicle-mediated transport [GO:0006888]	cytoplasm [GO:0005737]; cytosol [GO:0005829]; endoplasmic reticulum membrane [GO:0005789]; extracellular exosome [GO:0070062]; extracellular space [GO:0005615]; Golgi membrane [GO:0000139]; growth cone [GO:0030426]; membrane [GO:0016020]; transport vesicle [GO:0030133];COPI vesicle coat [GO:0030126]	structural molecule activity [GO:0005198];hormone activity [GO:0005179]	Cytoplasmic side {ECO:0000250}. Cytoplasmic vesicle, COPI-coated vesicle membrane {ECO:0000250}; Cytoplasmic side {ECO:0000250}. Note=The coatomer is cytoplasmic or polymerized on the cytoplasmic side of the Golgi, as well as on the vesicles/buds originating from it. {ECO:0000250}.; Peripheral membrane protein {ECO:0000250}; SUBCELLULAR LOCATION: [Xenin]: Secreted {ECO:0000250}.;SUBCELLULAR LOCAT…		;R-HSA-6807878;R-HSA-6811434	;PF00400;PF04053;PF06957;PF12894	R-HSA-6807878	https://reactome.org/PathwayBrowser/#/R-HSA-6807878	COPI-mediated anterograde transport	TAS	Homo sapiens	11	11	11	12.5	12.5	12.5	138.34	0	90.666	582480000	179	1	6	8	8	7	10	10	7
P35606	P35606	Coatomer subunit beta	COPB2	NaN	21.2929	20.3776	NaN	20.618	20.944	20.3351	NaN	20.2007	NaN	NaN	20.7916	20.743	NaN	NaN	intracellular protein transport [GO:0006886]; intra-Golgi vesicle-mediated transport [GO:0006891]; retrograde vesicle-mediated transport, Golgi to endoplasmic reticulum [GO:0006890]; toxin transport [GO:1901998];endoplasmic reticulum to Golgi vesicle-mediated transport [GO:0006888]	cytosol [GO:0005829]; endoplasmic reticulum membrane [GO:0005789]; Golgi membrane [GO:0000139]; transport vesicle [GO:0030133];COPI vesicle coat [GO:0030126]	structural molecule activity [GO:0005198]	Cytoplasmic side {ECO:0000250}. Cytoplasmic vesicle, COPI-coated vesicle membrane {ECO:0000250}; Cytoplasmic side {ECO:0000250}. Note=The coatomer is cytoplasmic or polymerized on the cytoplasmic side of the Golgi, as well as on the vesicles/buds originating from it. Shows only a slight preference for the cis-Golgi apparatus, compared with the trans-Golgi. {ECO:0000250}.; Peripheral membrane prot…	;P35606	;R-HSA-6807878;R-HSA-6811434	;PF00400;PF04053	R-HSA-6807878	https://reactome.org/PathwayBrowser/#/R-HSA-6807878	COPI-mediated anterograde transport	TAS	Homo sapiens	2	2	2	2.1	2.1	2.1	102.49	0.0010121	12.379	73598000	29	1	1	2	2	1	2	2	2
Q9Y678;Q9UBF2	Q9Y678	Coatomer subunit gamma-1	COPG1	20.3514	19.5458	20.313	19.4806	20.686	20.7569	20.706	20.6193	20.4508	20.6559	19.2568	20.7025	20.4127	20.1074	20.5637	establishment of Golgi localization [GO:0051683]; intracellular protein transport [GO:0006886]; intra-Golgi vesicle-mediated transport [GO:0006891]; organelle transport along microtubule [GO:0072384]; protein secretion [GO:0009306]; retrograde vesicle-mediated transport, Golgi to endoplasmic reticulum [GO:0006890];endoplasmic reticulum to Golgi vesicle-mediated transport [GO:0006888]	cytosol [GO:0005829]; endoplasmic reticulum [GO:0005783]; endoplasmic reticulum membrane [GO:0005789]; endoplasmic reticulum-Golgi intermediate compartment [GO:0005793]; Golgi apparatus [GO:0005794]; Golgi membrane [GO:0000139]; growth cone [GO:0030426]; transport vesicle [GO:0030133];COPI vesicle coat [GO:0030126]	structural molecule activity [GO:0005198]	Cytoplasmic side {ECO:0000250}. Cytoplasmic vesicle, COPI-coated vesicle membrane {ECO:0000250}; Cytoplasmic side {ECO:0000250}. Note=The coatomer is cytoplasmic or polymerized on the cytoplasmic side of the Golgi, as well as on the vesicles/buds originating from it. Predominantly located in the cis-Golgi apparatus. {ECO:0000250}.; Cytoplasmic side {ECO:0000250}. Note=The coatomer is cytoplasmic …		;R-HSA-6807878;R-HSA-6811434	;PF01602;PF08752;PF16381	R-HSA-6807878	https://reactome.org/PathwayBrowser/#/R-HSA-6807878	COPI-mediated anterograde transport	TAS	Homo sapiens	8	8	8	13.4	13.4	13.4	97.717	0	55.104	165890000	52	2	4	3	4	3	3	3	3
P61923	P61923	Coatomer subunit zeta-1	COPZ1	NaN	NaN	19.7834	NaN	NaN	19.9033	NaN	NaN	NaN	NaN	NaN	20.1307	NaN	NaN	20.2183	intracellular protein transport [GO:0006886]; intra-Golgi vesicle-mediated transport [GO:0006891]; retrograde vesicle-mediated transport, Golgi to endoplasmic reticulum [GO:0006890];endoplasmic reticulum to Golgi vesicle-mediated transport [GO:0006888]	cytosol [GO:0005829]; endoplasmic reticulum membrane [GO:0005789]; Golgi membrane [GO:0000139]; transport vesicle [GO:0030133];COPI vesicle coat [GO:0030126]		Cytoplasmic side {ECO:0000250}. Cytoplasmic vesicle, COPI-coated vesicle membrane {ECO:0000250}; Cytoplasmic side {ECO:0000250}. Note=The coatomer is cytoplasmic or polymerized on the cytoplasmic side of the Golgi, as well as on the vesicles/buds originating from it. {ECO:0000250}.; Peripheral membrane protein {ECO:0000250};SUBCELLULAR LOCATION: Cytoplasm {ECO:0000250}. Golgi apparatus membrane {…		;R-HSA-6807878;R-HSA-6811434	;PF01217	R-HSA-6807878	https://reactome.org/PathwayBrowser/#/R-HSA-6807878	COPI-mediated anterograde transport	TAS	Homo sapiens	2	2	2	16.4	16.4	16.4	20.198	0.0011891	15.943	43931000	15	1	1	2	2	1	2	2	1
P29590	P29590	Protein PML	PML	NaN	NaN	NaN	NaN	NaN	NaN	NaN	NaN	NaN	NaN	NaN	NaN	NaN	NaN	NaN	apoptotic process [GO:0006915]; branching involved in mammary gland duct morphogenesis [GO:0060444]; cell cycle arrest [GO:0007050]; cell fate commitment [GO:0045165]; cellular response to interleukin-4 [GO:0071353]; cellular response to leukemia inhibitory factor [GO:1990830]; cellular senescence [GO:0090398]; circadian regulation of gene expression [GO:0032922]; common-partner SMAD protein phos…	chromosome, telomeric region [GO:0000781]; cytoplasm [GO:0005737]; cytosol [GO:0005829]; early endosome membrane [GO:0031901]; extrinsic component of endoplasmic reticulum membrane [GO:0042406]; heterochromatin [GO:0000792]; nuclear matrix [GO:0016363]; nuclear membrane [GO:0031965]; nucleolus [GO:0005730]; nucleoplasm [GO:0005654]; nucleus [GO:0005634]; PML body [GO:0016605];chromatin [GO:000078…	DNA binding [GO:0003677]; identical protein binding [GO:0042802]; protein heterodimerization activity [GO:0046982]; protein homodimerization activity [GO:0042803]; SMAD binding [GO:0046332]; SUMO binding [GO:0032183]; sumo-dependent protein binding [GO:0140037]; transcription coactivator activity [GO:0003713]; ubiquitin protein ligase binding [GO:0031625]; ubiquitin-protein transferase activity […	Cytoplasmic side {ECO:0000250}. Early endosome membrane; Cytoplasmic side. Note=Isoform PML-1 can shuttle between the nucleus and cytoplasm. Isoform PML-2, isoform PML-3, isoform PML-4, isoform PML-5 and isoform PML-6 are nuclear isoforms whereas isoform PML-7 and isoform PML-14 lacking the nuclear localization signal are cytoplasmic isoforms. Detected in the nucleolus after DNA damage. Acetylati…	;P29590	;R-HSA-3108214;R-HSA-3232142;R-HSA-6804758;R-HSA-877300;R-HSA-8934593;R-HSA-8948747;R-HSA-9609690;R-HSA-9616222 [P29590-4]	;PF00643;PF12126	R-HSA-3108214	https://reactome.org/PathwayBrowser/#/R-HSA-3108214	SUMOylation of DNA damage response and repair proteins	TAS	Homo sapiens	2	2	2	2.4	2.4	2.4	97.55	0.0052957	11.012	9799200	2	1	0	1	1	1	1	1	1
Q9NRW1;P20340;Q14964	Q9NRW1;P20340;Q14964	Ras-related protein Rab-6B;Ras-related protein Rab-6A;Ras-related protein Rab-39A	RAB6B;RAB6A;RAB39A	NaN	19.3963	19.2974	NaN	19.4264	19.6005	NaN	NaN	18.7741	17.8105	17.5618	18.8733	18.1231	18.9288	18.6679	early endosome to Golgi transport [GO:0034498]; intracellular protein transport [GO:0006886]; intra-Golgi vesicle-mediated transport [GO:0006891]; minus-end-directed organelle transport along microtubule [GO:0072385]; neutrophil degranulation [GO:0043312]; peptidyl-cysteine methylation [GO:0018125]; phagosome acidification [GO:0090383]; phagosome-lysosome fusion [GO:0090385]; protein localization…	cytosol [GO:0005829]; endomembrane system [GO:0012505]; endoplasmic reticulum membrane [GO:0005789]; endoplasmic reticulum-Golgi intermediate compartment [GO:0005793]; endosome to plasma membrane transport vesicle [GO:0070381]; extracellular exosome [GO:0070062]; Golgi apparatus [GO:0005794]; Golgi membrane [GO:0000139]; lysosome [GO:0005764]; membrane [GO:0016020]; phagocytic vesicle [GO:0045335…	GTP binding [GO:0005525]; myosin V binding [GO:0031489]; protein domain specific binding [GO:0019904];GTPase activity [GO:0003924]	Cytoplasmic side {ECO:0000250}. Lysosome {ECO:0000269|PubMed:24349490}. Note=Recruited to phagosomes containing S.aureus or M.tuberculosis.; Cytoplasmic side {ECO:0000305}. Cytoplasmic vesicle, phagosome {ECO:0000269|PubMed:21255211}. Cytoplasmic vesicle, phagosome membrane {ECO:0000269|PubMed:24349490}; Lipid-anchor {ECO:0000250}; Lipid-anchor {ECO:0000269|PubMed:25962623}. Note=BICD2 facilitate…		;R-HSA-1912420;R-HSA-6798695;R-HSA-6811436;R-HSA-6811438;R-HSA-6811440;R-HSA-8854214;R-HSA-8873719;R-HSA-8876198	;PF00071	R-HSA-1912420;R-HSA-6811436;R-HSA-6811438	https://reactome.org/PathwayBrowser/#/R-HSA-1912420;https://reactome.org/PathwayBrowser/#/R-HSA-6811436;https://reactome.org/PathwayBrowser/#/R-HSA-6811438	COPI-independent Golgi-to-ER retrograde traffic;Intra-Golgi traffic;Pre-NOTCH Processing in Golgi	IEA;TAS	Homo sapiens	2	2	2	6.2	6.2	6.2	23.461	0.0011751	15.314	46578000	44	3	1	2	2	1	2	2	1
Q9Y2T2	Q9Y2T2	AP-3 complex subunit mu-1	AP3M1	18.4156	18.5104	NaN	NaN	18.783	17.965	18.3354	NaN	19.1564	NaN	18.2298	NaN	NaN	18.7461	18.7008	anterograde synaptic vesicle transport [GO:0048490]; endocytosis [GO:0006897]; protein targeting to lysosome [GO:0006622]; vesicle-mediated transport [GO:0016192]; viral process [GO:0016032];anterograde axonal transport [GO:0008089]	clathrin adaptor complex [GO:0030131]; cytoplasmic vesicle [GO:0031410]; cytoplasmic vesicle membrane [GO:0030659]; Golgi apparatus [GO:0005794]; intracellular membrane-bounded organelle [GO:0043231]; lysosomal membrane [GO:0005765]; lysosome [GO:0005764];axon cytoplasm [GO:1904115]	small GTPase binding [GO:0031267]	Cytoplasmic side {ECO:0000250}. Note=Component of the coat surrounding the cytoplasmic face of coated vesicles located at the Golgi complex. {ECO:0000250}.; Peripheral membrane protein {ECO:0000250};SUBCELLULAR LOCATION: Golgi apparatus. Cytoplasmic vesicle membrane {ECO:0000250}	;Q9Y2T2	;R-HSA-390471	;PF00928;PF01217	R-HSA-390471	https://reactome.org/PathwayBrowser/#/R-HSA-390471	Association of TriC/CCT with target proteins during biosynthesis	IEA	Homo sapiens	2	2	2	9.6	9.6	9.6	46.939	0.0011086	13.437	30287000	9	1	2	2	1	1	2	2	2
P63241;Q9GZV4;Q6IS14	P63241;Q9GZV4;Q6IS14	Eukaryotic translation initiation factor 5A-1;Eukaryotic translation initiation factor 5A-2;Eukaryotic translation initiation factor 5A-1-like	EIF5A;EIF5A2;EIF5AL1	NaN	NaN	19.4023	NaN	19.142	NaN	NaN	NaN	19.5391	20.4854	19.4144	NaN	NaN	19.3431	20.5975	mRNA export from nucleus [GO:0006406]; nucleocytoplasmic transport [GO:0006913]; polyamine homeostasis [GO:0010509]; positive regulation of cell population proliferation [GO:0008284]; positive regulation of translational elongation [GO:0045901]; positive regulation of translational termination [GO:0045905]; protein export from nucleus [GO:0006611]; protein transport [GO:0015031]; spermatogenesis …	cytoplasm [GO:0005737]; cytosol [GO:0005829]; endoplasmic reticulum membrane [GO:0005789]; intracellular membrane-bounded organelle [GO:0043231]; membrane [GO:0016020]; nuclear pore [GO:0005643]; nucleus [GO:0005634];annulate lamellae [GO:0005642];cytosol [GO:0005829];endoplasmic reticulum membrane [GO:0005789]	ribosome binding [GO:0043022]; RNA binding [GO:0003723]; translation elongation factor activity [GO:0003746]; U6 snRNA binding [GO:0017070];protein N-terminus binding [GO:0047485];ribosome binding [GO:0043022]	Cytoplasmic side {ECO:0000250}. Nucleus, nuclear pore complex {ECO:0000250}. Note=Hypusine modification promotes the nuclear export and cytoplasmic localization and there was a dynamic shift in the localization from predominantly cytoplasmic to primarily nuclear under apoptotic inducing conditions. {ECO:0000250}.; Cytoplasmic side. Nucleus, nuclear pore complex. Note=Hypusine modification promote…		;R-HSA-204626	;PF01287	R-HSA-204626	https://reactome.org/PathwayBrowser/#/R-HSA-204626	Hypusine synthesis from eIF5A-lysine	TAS	Homo sapiens	3	3	3	33.1	33.1	33.1	16.832	0	30.294	39192000	11	3	0	1	2	0	3	1	1
Q01082;P11277;O15020	Q01082	Spectrin beta chain, non-erythrocytic 1	SPTBN1	19.8146	20.9838	21.3458	21.2398	21.4399	21.1651	21.2349	21.2594	21.4411	19.9909	20.4228	21.4778	20.2023	19.343	21.3777	adult behavior [GO:0030534]; antigen processing and presentation of exogenous peptide antigen via MHC class II [GO:0019886]; axon guidance [GO:0007411]; cerebellar Purkinje cell layer morphogenesis [GO:0021692]; endoplasmic reticulum to Golgi vesicle-mediated transport [GO:0006888]; Golgi to plasma membrane protein transport [GO:0043001]; MAPK cascade [GO:0000165]; membrane assembly [GO:0071709];…	cell surface [GO:0009986]; cytoplasm [GO:0005737]; cytosol [GO:0005829]; extracellular exosome [GO:0070062]; extracellular space [GO:0005615]; glutamatergic synapse [GO:0098978]; intrinsic component of the cytoplasmic side of the plasma membrane [GO:0031235]; M band [GO:0031430]; neuronal cell body [GO:0043025]; nucleolus [GO:0005730]; parallel fiber to Purkinje cell synapse [GO:0098688]; postsyn…	actin filament binding [GO:0051015]; ankyrin binding [GO:0030506]; cadherin binding [GO:0045296]; calmodulin binding [GO:0005516]; GTPase binding [GO:0051020]; phospholipid binding [GO:0005543]; RNA binding [GO:0003723]; structural constituent of cytoskeleton [GO:0005200]; structural constituent of synapse [GO:0098918];actin binding [GO:0003779]	Cytoplasmic side {ECO:0000250}.; Peripheral membrane protein {ECO:0000250}; SUBCELLULAR LOCATION: [Isoform 2]: Cell membrane {ECO:0000250};SUBCELLULAR LOCATION: Cytoplasm, cytoskeleton {ECO:0000250}. Cytoplasm, myofibril, sarcomere, M line {ECO:0000250}. Note=Colocalizes with ANK2 in a distinct intracellular compartment of neonatal cardiomyocytes. {ECO:0000250}.;SUBCELLULAR LOCATION: Cytoplasm, c…		;R-HSA-2132295;R-HSA-373753;R-HSA-375165;R-HSA-445095;R-HSA-5673001;R-HSA-6807878;R-HSA-9703465	;PF00307;PF00435;PF15410	R-HSA-2132295;R-HSA-373753;R-HSA-375165	https://reactome.org/PathwayBrowser/#/R-HSA-2132295;https://reactome.org/PathwayBrowser/#/R-HSA-373753;https://reactome.org/PathwayBrowser/#/R-HSA-375165	MHC class II antigen presentation;NCAM signaling for neurite out-growth;Nephrin family interactions	IEA;TAS	Homo sapiens	22	22	22	11.1	11.1	11.1	274.61	0	146.95	350220000	139	3	4	13	14	11	15	14	8
O14617	O14617	AP-3 complex subunit delta-1	AP3D1	NaN	20.1561	19.7885	NaN	19.7019	19.6229	NaN	NaN	20.3784	NaN	NaN	20.0113	NaN	19.2036	NaN	anterograde synaptic vesicle transport [GO:0048490]; antigen processing and presentation, exogenous lipid antigen via MHC class Ib [GO:0048007]; endosome to melanosome transport [GO:0035646]; Golgi to vacuole transport [GO:0006896]; intracellular protein transport [GO:0006886]; melanosome organization [GO:0032438]; neurotransmitter receptor transport, postsynaptic endosome to lysosome [GO:0098943…	axon cytoplasm [GO:1904115]; endosome membrane [GO:0010008]; glutamatergic synapse [GO:0098978]; Golgi apparatus [GO:0005794]; Golgi membrane [GO:0000139]; lysosomal membrane [GO:0005765]; membrane [GO:0016020]; postsynapse [GO:0098794]; presynaptic endosome [GO:0098830]; terminal bouton [GO:0043195];AP-3 adaptor complex [GO:0030123]		Cytoplasmic side {ECO:0000250}.; Peripheral membrane protein {ECO:0000250};SUBCELLULAR LOCATION: Cytoplasm {ECO:0000250}. Golgi apparatus membrane {ECO:0000250}	;O14617		;PF01602;PF06375						3	3	3	2.9	2.9	2.9	130.16	0	20.093	59887000	17	1	1	2	3	1	3	3	1
Q9BXR0	Q9BXR0	Queuine tRNA-ribosyltransferase	QTRT1	NaN	NaN	NaN	NaN	NaN	NaN	NaN	NaN	NaN	NaN	NaN	NaN	NaN	NaN	NaN	tRNA modification [GO:0006400];tRNA-guanine transglycosylation [GO:0101030]	nucleus [GO:0005634]; protein-containing complex [GO:0032991];mitochondrial outer membrane [GO:0005741]	protein heterodimerization activity [GO:0046982]; protein homodimerization activity [GO:0042803]; queuine tRNA-ribosyltransferase activity [GO:0008479];metal ion binding [GO:0046872]	Cytoplasmic side {ECO:0000255|HAMAP-Rule:MF_03218}. Note=Weakly associates with mitochondria, possibly via QTRT2. {ECO:0000255|HAMAP-Rule:MF_03218}.; Peripheral membrane protein {ECO:0000255|HAMAP-Rule:MF_03218};SUBCELLULAR LOCATION: Cytoplasm {ECO:0000255|HAMAP-Rule:MF_03218}. Mitochondrion outer membrane {ECO:0000255|HAMAP-Rule:MF_03218}		;R-HSA-6782315	;PF01702	R-HSA-6782315	https://reactome.org/PathwayBrowser/#/R-HSA-6782315	tRNA modification in the nucleus and cytosol	TAS	Homo sapiens	1	1	1	3.5	3.5	3.5	44.047	0.0051724	8.3899	6176600	3	1	1	0	0	1	0	0	1
Q15785	Q15785	Mitochondrial import receptor subunit TOM34	TOMM34	NaN	18.1272	17.7318	18.5973	18.0887	17.7487	18.6523	NaN	17.6278	NaN	17.4985	NaN	NaN	17.5834	17.8982	protein targeting to mitochondrion [GO:0006626]	integral component of membrane [GO:0016021]; intracellular membrane-bounded organelle [GO:0043231]; membrane [GO:0016020]; mitochondrial outer membrane [GO:0005741]; mitochondrion [GO:0005739]; nucleus [GO:0005634];cytosol [GO:0005829]	heat shock protein binding [GO:0031072]	Cytoplasmic side {ECO:0000269|PubMed:10101285}.; Peripheral membrane protein {ECO:0000269|PubMed:10101285};SUBCELLULAR LOCATION: Cytoplasm {ECO:0000269|PubMed:10101285}. Mitochondrion outer membrane {ECO:0000269|PubMed:10101285}			;PF00515						2	2	2	8.4	8.4	8.4	34.559	0.0011136	13.568	17106000	16	1	1	2	2	2	2	2	2
Q15036	Q15036	Sorting nexin-17	SNX17	NaN	NaN	NaN	NaN	NaN	NaN	NaN	NaN	NaN	NaN	NaN	NaN	NaN	NaN	NaN	cardiac septum development [GO:0003279]; cholesterol catabolic process [GO:0006707]; coronary vasculature development [GO:0060976]; endocytic recycling [GO:0032456]; endosomal transport [GO:0016197]; intracellular protein transport [GO:0006886]; kidney development [GO:0001822]; receptor-mediated endocytosis [GO:0006898]; regulation of endocytosis [GO:0030100]; signal transduction [GO:0007165];aor…	cytoplasmic vesicle membrane [GO:0030659]; cytosol [GO:0005829]; early endosome [GO:0005769]; endosome [GO:0005768]; endosome membrane [GO:0010008]; Golgi apparatus [GO:0005794]; intracellular membrane-bounded organelle [GO:0043231]; membrane [GO:0016020]; protein-containing complex [GO:0032991];cytoplasmic vesicle [GO:0031410]	phosphatidylinositol binding [GO:0035091]; protein C-terminus binding [GO:0008022]; signaling receptor binding [GO:0005102];low-density lipoprotein particle receptor binding [GO:0050750]	Cytoplasmic side {ECO:0000269|PubMed:11237770}.; Peripheral membrane protein {ECO:0000269|PubMed:11237770};SUBCELLULAR LOCATION: Cytoplasm {ECO:0000269|PubMed:11237770, ECO:0000269|PubMed:21512128}. Early endosome {ECO:0000269|PubMed:14739284, ECO:0000269|PubMed:15121882, ECO:0000269|PubMed:15769472, ECO:0000269|PubMed:21512128, ECO:0000269|PubMed:28892079}. Cytoplasmic vesicle membrane {ECO:0000…			;PF00787;PF18116						1	1	1	2.3	2.3	2.3	52.901	0.0065898	7.1815	4694800	3	1	0	0	0	0	1	0	0
Q9H0U4	Q9H0U4	Ras-related protein Rab-1B	RAB1B	NaN	NaN	NaN	NaN	NaN	NaN	NaN	NaN	18.7081	NaN	NaN	NaN	NaN	18.2895	18.8867	COPII vesicle coating [GO:0048208]; endoplasmic reticulum to Golgi vesicle-mediated transport [GO:0006888]; intracellular protein transport [GO:0006886]; positive regulation of glycoprotein metabolic process [GO:1903020]; post-translational protein modification [GO:0043687]; regulation of autophagosome assembly [GO:2000785]; retrograde vesicle-mediated transport, Golgi to endoplasmic reticulum [G…	endomembrane system [GO:0012505]; endoplasmic reticulum membrane [GO:0005789]; endoplasmic reticulum-Golgi intermediate compartment membrane [GO:0033116]; extracellular exosome [GO:0070062]; Golgi apparatus [GO:0005794]; Golgi membrane [GO:0000139]; perinuclear region of cytoplasm [GO:0048471]; phagophore assembly site membrane [GO:0034045]; transport vesicle [GO:0030133];cytosol [GO:0005829]	GTP binding [GO:0005525];GTPase activity [GO:0003924]	Cytoplasmic side {ECO:0000269|PubMed:11389151}. Preautophagosomal structure membrane {ECO:0000269|PubMed:20545908}; Cytoplasmic side {ECO:0000305}. Cytoplasm, perinuclear region {ECO:0000250|UniProtKB:P10536}. Note=Targeted by REP1 to membranes of specific subcellular compartments including endoplasmic reticulum, Golgi apparatus, and intermediate vesicles between these two compartments (PubMed:11…		;R-HSA-162658;R-HSA-204005;R-HSA-6807878;R-HSA-6811434;R-HSA-8873719;R-HSA-8876198	;PF00071	R-HSA-162658	https://reactome.org/PathwayBrowser/#/R-HSA-162658	Golgi Cisternae Pericentriolar Stack Reorganization	TAS	Homo sapiens	4	2	2	22.9	14.4	14.4	22.171	0.0010363	12.541	19571000	3	1	3	2	3	3	3	1	3
Q13418	Q13418	Integrin-linked protein kinase	ILK	NaN	17.8212	18.0695	17.6134	17.7038	NaN	19.5538	NaN	18.2863	NaN	17.6632	17.9285	NaN	17.9608	18.8173	cell morphogenesis [GO:0000902]; cell-matrix adhesion [GO:0007160]; integrin-mediated signaling pathway [GO:0007229]; platelet aggregation [GO:0070527]; positive regulation of canonical Wnt signaling pathway [GO:0090263]; positive regulation of NIK/NF-kappaB signaling [GO:1901224]; positive regulation of phosphorylation [GO:0042327]; positive regulation of protein phosphorylation [GO:0001934]; po…	focal adhesion [GO:0005925]; lamellipodium [GO:0030027]; membrane [GO:0016020]; nucleoplasm [GO:0005654]; plasma membrane [GO:0005886]; sarcomere [GO:0030017];cytosol [GO:0005829]	protein kinase activity [GO:0004672]; protein kinase binding [GO:0019901]; protein serine kinase activity [GO:0106310]; protein serine/threonine kinase activity [GO:0004674]; protein threonine kinase activity [GO:0106311];ATP binding [GO:0005524]	Cytoplasmic side {ECO:0000269|PubMed:11402068}. Cell projection, lamellipodium {ECO:0000250|UniProtKB:O55222}. Cytoplasm, myofibril, sarcomere {ECO:0000269|PubMed:11402068}.; Peripheral membrane protein;SUBCELLULAR LOCATION: Cell junction, focal adhesion {ECO:0000269|PubMed:11402068, ECO:0000269|PubMed:12167643}. Cell membrane	;Q13418	;R-HSA-446343;R-HSA-446353	;PF07714;PF12796	R-HSA-446343	https://reactome.org/PathwayBrowser/#/R-HSA-446343	Localization of the PINCH-ILK-PARVIN complex to focal adhesions	TAS	Homo sapiens	4	4	4	9.5	9.5	9.5	51.419	0	23.875	29629000	18	1	1	4	3	2	4	1	2
P27105	P27105	Erythrocyte band 7 integral membrane protein	STOM	20.791	NaN	NaN	NaN	NaN	NaN	NaN	NaN	NaN	NaN	NaN	NaN	NaN	NaN	20.6208	positive regulation by host of viral genome replication [GO:0044829]; positive regulation of protein targeting to membrane [GO:0090314]; positive regulation of viral process [GO:0048524]; regulation of acid-sensing ion channel activity [GO:1901585];neutrophil degranulation [GO:0043312]	blood microparticle [GO:0072562]; cytoskeleton [GO:0005856]; endoplasmic reticulum [GO:0005783]; extracellular exosome [GO:0070062]; extracellular space [GO:0005615]; integral component of plasma membrane [GO:0005887]; melanosome [GO:0042470]; membrane [GO:0016020]; membrane raft [GO:0045121]; mitochondrion [GO:0005739]; perinuclear region of cytoplasm [GO:0048471]; plasma membrane [GO:0005886]; …	protein homodimerization activity [GO:0042803]; RNA polymerase binding [GO:0070063];identical protein binding [GO:0042802]	Cytoplasmic side {ECO:0000269|PubMed:12130500}. Membrane raft {ECO:0000269|PubMed:12130500, ECO:0000269|PubMed:23219802}. Melanosome {ECO:0000269|PubMed:12643545, ECO:0000269|PubMed:17081065}. Cytoplasmic vesicle {ECO:0000250|UniProtKB:P54116}. Note=Localizes to juxtanuclear structure probably derived from the Golgi apparatus (PubMed:9243190). Colocalizes with cortical actin microfilaments at sma…		;R-HSA-2672351;R-HSA-6798695	;PF01145	R-HSA-2672351	https://reactome.org/PathwayBrowser/#/R-HSA-2672351	Stimuli-sensing channels	TAS	Homo sapiens	3	3	3	16	16	16	31.73	0	21.632	25431000	11	1	2	0	1	0	0	1	0
P07947;P12931;P06239;P06241	P07947;P12931	Tyrosine-protein kinase Yes;Proto-oncogene tyrosine-protein kinase Src	YES1;SRC	18.5658	18.481	18.6032	18.978	18.4141	18.8334	NaN	NaN	18.308	NaN	NaN	NaN	NaN	NaN	18.4241	adaptive immune response [GO:0002250]; adherens junction organization [GO:0034332]; angiotensin-activated signaling pathway involved in heart process [GO:0086098]; axon guidance [GO:0007411]; B cell receptor signaling pathway [GO:0050853]; blood coagulation [GO:0007596]; bone resorption [GO:0045453]; branching involved in mammary gland duct morphogenesis [GO:0060444]; calcium ion transport [GO:00…	caveola [GO:0005901]; cell body [GO:0044297]; cell junction [GO:0030054]; cytoplasm [GO:0005737]; cytosol [GO:0005829]; dendrite [GO:0030425]; endosome [GO:0005768]; extracellular exosome [GO:0070062]; extrinsic component of cytoplasmic side of plasma membrane [GO:0031234]; focal adhesion [GO:0005925]; glial cell projection [GO:0097386]; glutamatergic synapse [GO:0098978]; Golgi apparatus [GO:000…	ATP binding [GO:0005524]; BMP receptor binding [GO:0070700]; cadherin binding [GO:0045296]; CD4 receptor binding [GO:0042609]; CD8 receptor binding [GO:0042610]; connexin binding [GO:0071253]; disordered domain specific binding [GO:0097718]; enzyme binding [GO:0019899]; ephrin receptor binding [GO:0046875]; estrogen receptor binding [GO:0030331]; growth factor receptor binding [GO:0070851]; heme …	Cytoplasmic side {ECO:0000269|PubMed:12218089, ECO:0000269|PubMed:22034844}. Cytoplasm, cytosol {ECO:0000269|PubMed:12218089, ECO:0000269|PubMed:22034844}. Note=Present in lipid rafts in an inactive form. {ECO:0000269|PubMed:12218089}.; Lipid-anchor {ECO:0000269|PubMed:12218089, ECO:0000269|PubMed:22034844}; Lipid-anchor {ECO:0000269|PubMed:22801373}. Mitochondrion inner membrane {ECO:0000269|Pub…	;P06239;P06241;P07947;P12931	;R-HSA-114604;R-HSA-1227986;R-HSA-1251985;R-HSA-1253288;R-HSA-1257604;R-HSA-1295596 [P12931-1];R-HSA-1433557;R-HSA-1433557 [P12931-1];R-HSA-1433559;R-HSA-1433559 [P12931-1];R-HSA-164944;R-HSA-167590;R-HSA-171007 [P12931-1];R-HSA-177929 [P12931-1];R-HSA-180292;R-HSA-186763;R-HSA-191650 [P12931-2];R-HSA-202424;R-HSA-202427;R-HSA-202430;R-HSA-202433;R-HSA-202733;R-HSA-2029481;R-HSA-2029481 [P12931-1…	;PF00017;PF00018;PF07714	R-HSA-114604;R-HSA-1227986	https://reactome.org/PathwayBrowser/#/R-HSA-114604;https://reactome.org/PathwayBrowser/#/R-HSA-1227986	GPVI-mediated activation cascade;Signaling by ERBB2	TAS	Homo sapiens	4	4	4	8.7	8.7	8.7	60.801	0	23.989	31593000	11	4	2	3	3	2	3	4	1
P63010;Q10567	P63010;Q10567	AP-2 complex subunit beta;AP-1 complex subunit beta-1	AP2B1;AP1B1	NaN	NaN	NaN	NaN	NaN	NaN	NaN	NaN	NaN	NaN	NaN	NaN	NaN	NaN	NaN	aorta development [GO:0035904]; clathrin coat assembly [GO:0048268]; clathrin-dependent endocytosis [GO:0072583]; coronary vasculature development [GO:0060976]; determination of left/right symmetry [GO:0007368]; ephrin receptor signaling pathway [GO:0048013]; heart development [GO:0007507]; intracellular protein transport [GO:0006886]; kidney development [GO:0001822]; low-density lipoprotein part…	clathrin adaptor complex [GO:0030131]; clathrin-coated endocytic vesicle [GO:0045334]; clathrin-coated endocytic vesicle membrane [GO:0030669]; clathrin-coated vesicle membrane [GO:0030665]; cytoplasmic vesicle membrane [GO:0030659]; cytosol [GO:0005829]; endocytic vesicle membrane [GO:0030666]; endolysosome membrane [GO:0036020]; glutamatergic synapse [GO:0098978]; Golgi apparatus [GO:0005794]; …	protein kinase binding [GO:0019901]; protein-containing complex binding [GO:0044877]; signal sequence binding [GO:0005048];clathrin binding [GO:0030276]	Cytoplasmic side {ECO:0000269|PubMed:14530274}. Note=AP-2 appears to be excluded from internalizing CCVs and to disengage from sites of endocytosis seconds before internalization of the nascent CCV.; Cytoplasmic side. Note=Component of the coat surrounding the cytoplasmic face of coated vesicles located at the Golgi complex.; Peripheral membrane protein; Peripheral membrane protein {ECO:0000269|P…	;P63010;Q10567	;R-HSA-164940;R-HSA-167590;R-HSA-177504;R-HSA-182218;R-HSA-2132295;R-HSA-3928665;R-HSA-416993 [P63010-1];R-HSA-432720;R-HSA-432722;R-HSA-437239;R-HSA-5099900;R-HSA-5140745;R-HSA-8856825;R-HSA-8856828;R-HSA-8866427;R-HSA-8964038;R-HSA-9679191	;PF01602;PF02883;PF09066	R-HSA-164940;R-HSA-167590	https://reactome.org/PathwayBrowser/#/R-HSA-164940;https://reactome.org/PathwayBrowser/#/R-HSA-167590	Nef Mediated CD4 Down-regulation;Nef mediated downregulation of MHC class I complex cell surface expression	TAS	Homo sapiens	2	2	2	2.2	2.2	2.2	104.55	0.0053191	11.064	17416000	2	2	1	0	1	2	0	1	2
Q70E73	Q70E73	Ras-associated and pleckstrin homology domains-containing protein 1	RAPH1	NaN	NaN	17.7094	NaN	18.0659	17.8679	NaN	NaN	18.0602	NaN	NaN	NaN	NaN	NaN	NaN	signal transduction [GO:0007165]	cytosol [GO:0005829]; filopodium [GO:0030175]; lamellipodium [GO:0030027]; nuclear body [GO:0016604]; plasma membrane [GO:0005886];cytoskeleton [GO:0005856]		Cytoplasmic side {ECO:0000269|PubMed:15469845}. Cell projection, lamellipodium {ECO:0000269|PubMed:15469845}. Cell projection, filopodium {ECO:0000269|PubMed:15469845}. Cytoplasm, cytoskeleton {ECO:0000269|PubMed:15469845}. Note=Recruited to the membrane, via the PH domain, by the phosphoinositide, PI(3,4)P2. Colocalizes with ENAH/VASP at the tips of lamellipodia and filopodia. Also colocalizes w…			;PF00169;PF00788						2	2	2	2.2	2.2	2.2	135.25	0.0019212	11.877	13848000	7	1	0	1	2	1	2	2	1
P23528;Q9Y281	P23528	Cofilin-1	CFL1	21.0327	20.6893	20.3155	20.8283	19.6291	20.5781	20.8673	NaN	20.1226	21.6846	20.3403	20.5328	21.531	20.4054	20.4618	actin filament depolymerization [GO:0030042]; actin filament fragmentation [GO:0030043]; actin filament severing [GO:0051014]; cell motility [GO:0048870]; cytoskeleton organization [GO:0007010]; establishment of spindle localization [GO:0051293]; interleukin-12-mediated signaling pathway [GO:0035722]; muscle cell cellular homeostasis [GO:0046716]; negative regulation of apoptotic process [GO:0043…	cytoplasm [GO:0005737]; cytosol [GO:0005829]; extracellular exosome [GO:0070062]; extracellular space [GO:0005615]; focal adhesion [GO:0005925]; I band [GO:0031674]; lamellipodium [GO:0030027]; lamellipodium membrane [GO:0031258]; membrane [GO:0016020]; nuclear matrix [GO:0016363]; nucleus [GO:0005634]; ruffle membrane [GO:0032587]; vesicle [GO:0031982]; Z disc [GO:0030018];actin cytoskeleton [GO…	actin filament binding [GO:0051015]	Cytoplasmic side {ECO:0000269|PubMed:15580268}. Cell projection, lamellipodium {ECO:0000250|UniProtKB:P18760}. Note=Colocalizes with the actin cytoskeleton in membrane ruffles and lamellipodia. Detected at the cleavage furrow and contractile ring during cytokinesis. Almost completely in nucleus in cells exposed to heat shock or 10% dimethyl sulfoxide.; Cytoplasmic side {ECO:0000269|PubMed:1558026…	;P23528	;R-HSA-114608;R-HSA-2029482;R-HSA-3928662;R-HSA-399954;R-HSA-5627117;R-HSA-8950505	;PF00241	R-HSA-114608	https://reactome.org/PathwayBrowser/#/R-HSA-114608	Platelet degranulation	IEA	Homo sapiens	6	6	5	34.3	34.3	27.1	18.502	0	127.53	230290000	71	2	5	5	5	4	6	3	5
P01116;P01111;P01112	P01116	GTPase KRas;GTPase KRas, N-terminally processed	KRAS	23.9231	24.9025	23.5527	24.4779	24.5617	24.5059	23.9623	23.0308	24.0487	NaN	15.9591	NaN	23.5706	23.7344	23.5045	cell cycle arrest [GO:0007050]; cell surface receptor signaling pathway [GO:0007166]; cellular response to gamma radiation [GO:0071480]; cellular senescence [GO:0090398]; chemotaxis [GO:0006935]; cytokine-mediated signaling pathway [GO:0019221]; defense response to protozoan [GO:0042832]; endocrine signaling [GO:0038002]; endocytosis [GO:0006897]; ephrin receptor signaling pathway [GO:0048013]; e…	cytosol [GO:0005829]; endoplasmic reticulum membrane [GO:0005789]; extracellular exosome [GO:0070062]; extrinsic component of cytoplasmic side of plasma membrane [GO:0031234]; focal adhesion [GO:0005925]; glutamatergic synapse [GO:0098978]; Golgi apparatus [GO:0005794]; Golgi membrane [GO:0000139]; membrane [GO:0016020]; membrane raft [GO:0045121]; mitochondrial outer membrane [GO:0005741]; nucle…	G protein activity [GO:0003925]; GMP binding [GO:0019002]; GTP binding [GO:0005525]; GTPase activity [GO:0003924]; identical protein binding [GO:0042802]; LRR domain binding [GO:0030275]; protein C-terminus binding [GO:0008022]; protein-containing complex binding [GO:0044877];GDP binding [GO:0019003]	Cytoplasmic side {ECO:0000269|PubMed:15705808, ECO:0000269|PubMed:26701913}. Golgi apparatus membrane {ECO:0000269|PubMed:15705808, ECO:0000269|PubMed:26701913}; Cytoplasmic side {ECO:0000305|PubMed:23698361}. Cytoplasm, cytosol {ECO:0000269|PubMed:23698361}.; Cytoplasmic side. Golgi apparatus. Golgi apparatus membrane; Lipid-anchor; Lipid-anchor {ECO:0000269|PubMed:15705808, ECO:0000269|PubMed:2…	;P01112;P01116	;R-HSA-112412;R-HSA-1169092;R-HSA-1236382;R-HSA-1250196;R-HSA-1250347;R-HSA-1433557;R-HSA-167044;R-HSA-171007;R-HSA-179812;R-HSA-180336;R-HSA-186763;R-HSA-1963640;R-HSA-210993;R-HSA-2179392;R-HSA-2424491;R-HSA-2428933;R-HSA-2871796;R-HSA-375165;R-HSA-3928662;R-HSA-4086398 [P01116-2];R-HSA-442982;R-HSA-5218921;R-HSA-5621575;R-HSA-5637810;R-HSA-5654688;R-HSA-5654693;R-HSA-5654699;R-HSA-5654700;R-HS…	;PF00071	R-HSA-112412;R-HSA-6802946	https://reactome.org/PathwayBrowser/#/R-HSA-112412;https://reactome.org/PathwayBrowser/#/R-HSA-6802946	Signaling by moderate kinase activity BRAF mutants;SOS-mediated signalling	IEA;TAS	Homo sapiens	12	12	12	59.8	59.8	59.8	21.656	0	323.31	3238400000	422	3	7	10	8	9	12	10	8
O60749	O60749	Sorting nexin-2	SNX2	NaN	19.6591	NaN	18.9756	NaN	18.7307	18.9036	NaN	NaN	NaN	18.0647	18.2052	NaN	18.5074	NaN	endocytosis [GO:0006897]; intracellular protein transport [GO:0006886]; lamellipodium morphogenesis [GO:0072673]; retrograde transport, endosome to Golgi [GO:0042147];early endosome to Golgi transport [GO:0034498]	cytosol [GO:0005829]; early endosome membrane [GO:0031901]; endosome [GO:0005768]; endosome membrane [GO:0010008]; lamellipodium [GO:0030027]; lysosome [GO:0005764]; membrane [GO:0016020]; protein-containing complex [GO:0032991]; retromer complex [GO:0030904]; retromer, tubulation complex [GO:0030905];cytoplasm [GO:0005737]	epidermal growth factor receptor binding [GO:0005154]; identical protein binding [GO:0042802]; insulin receptor binding [GO:0005158]; leptin receptor binding [GO:1990460]; phosphatidylinositol binding [GO:0035091]; protein heterodimerization activity [GO:0046982]; protein homodimerization activity [GO:0042803]; transferrin receptor binding [GO:1990459];cadherin binding [GO:0045296]	Cytoplasmic side {ECO:0000269|PubMed:16179610, ECO:0000269|PubMed:17101778}. Cell projection, lamellipodium {ECO:0000269|PubMed:20604901}. Note=Colocalized with SORT1 to tubular endosomal membrane structures called endosome-to-TGN transport carriers (ETCs) which are budding from early endosome vacuoles just before maturing into late endosome vacuoles (PubMed:18088323). Colocalized with F-actin at…	;O60749	;R-HSA-432722	;PF00787;PF03700;PF09325	R-HSA-432722	https://reactome.org/PathwayBrowser/#/R-HSA-432722	Golgi Associated Vesicle Biogenesis	TAS	Homo sapiens	3	2	2	6.7	4.8	4.8	58.47	0.0011547	14.664	31619000	13	1	0	3	2	2	2	3	2
P63000	P63000	Ras-related C3 botulinum toxin substrate 1	RAC1	20.3304	20.4948	20.3903	20.297	20.385	20.5685	20.2432	19.9383	19.9532	19.5972	19.7943	20.2001	NaN	19.8255	19.8601	actin filament organization [GO:0007015]; actin filament polymerization [GO:0030041]; anatomical structure morphogenesis [GO:0009653]; blood coagulation [GO:0007596]; bone resorption [GO:0045453]; cell adhesion [GO:0007155]; cell motility [GO:0048870]; cell population proliferation [GO:0008283]; cell projection assembly [GO:0030031]; cell-matrix adhesion [GO:0007160]; cellular response to mechani…	cell projection [GO:0042995]; cytoplasm [GO:0005737]; cytoplasmic ribonucleoprotein granule [GO:0036464]; cytoplasmic vesicle [GO:0031410]; cytoskeleton [GO:0005856]; cytosol [GO:0005829]; dendritic spine [GO:0043197]; endoplasmic reticulum membrane [GO:0005789]; extracellular exosome [GO:0070062]; extrinsic component of cytoplasmic side of plasma membrane [GO:0031234]; ficolin-1-rich granule mem…	enzyme binding [GO:0019899]; G protein activity [GO:0003925]; GTP binding [GO:0005525]; GTPase activity [GO:0003924]; histone deacetylase binding [GO:0042826]; protein kinase binding [GO:0019901]; protein-containing complex binding [GO:0044877]; Rho GDP-dissociation inhibitor binding [GO:0051022]; small GTPase binding [GO:0031267]; thioesterase binding [GO:0031996];ATPase binding [GO:0051117]	Cytoplasmic side {ECO:0000269|PubMed:1643658, ECO:0000269|PubMed:19948726}. Melanosome {ECO:0000269|PubMed:17081065, ECO:0000269|PubMed:19948726, ECO:0000269|PubMed:21693584}. Cytoplasm {ECO:0000269|PubMed:19948726}. Cell projection, lamellipodium {ECO:0000250|UniProtKB:P63001}. Cell projection, dendrite {ECO:0000250|UniProtKB:P63001}. Cell junction, synapse {ECO:0000250|UniProtKB:Q6RUV5}. Note=I…	;P63000	;R-HSA-114604;R-HSA-1257604;R-HSA-1433557;R-HSA-1445148;R-HSA-164944;R-HSA-193648;R-HSA-194840;R-HSA-2029482;R-HSA-2219530;R-HSA-2424491;R-HSA-2871796;R-HSA-376172;R-HSA-389359;R-HSA-3928662;R-HSA-3928664;R-HSA-3928665;R-HSA-399954;R-HSA-399955;R-HSA-4086400;R-HSA-416550;R-HSA-418885;R-HSA-428540;R-HSA-428543;R-HSA-4420097;R-HSA-445144;R-HSA-5218920;R-HSA-5625740;R-HSA-5625900;R-HSA-5625970;R-HSA…	;PF00071	R-HSA-114604	https://reactome.org/PathwayBrowser/#/R-HSA-114604	GPVI-mediated activation cascade	TAS	Homo sapiens	8	8	4	34.9	34.9	23.4	21.45	0	56.905	241280000	107	1	3	7	8	5	7	7	4
Q00610	Q00610	Clathrin heavy chain 1	CLTC	22.4237	22.6467	22.9125	22.1926	22.5941	22.8129	22.3796	22.8215	22.8533	21.8531	21.9883	22.6915	22.2617	22.1886	22.4271	antigen processing and presentation of exogenous peptide antigen via MHC class II [GO:0019886]; autophagy [GO:0006914]; cell division [GO:0051301]; clathrin coat assembly [GO:0048268]; clathrin-dependent endocytosis [GO:0072583]; intracellular protein transport [GO:0006886]; low-density lipoprotein particle clearance [GO:0034383]; low-density lipoprotein particle receptor catabolic process [GO:00…	clathrin coat of coated pit [GO:0030132]; clathrin coat of trans-Golgi network vesicle [GO:0030130]; clathrin complex [GO:0071439]; clathrin-coated endocytic vesicle [GO:0045334]; clathrin-coated endocytic vesicle membrane [GO:0030669]; clathrin-coated vesicle [GO:0030136]; cytosol [GO:0005829]; endolysosome membrane [GO:0036020]; endosome [GO:0005768]; extracellular exosome [GO:0070062]; extrace…	disordered domain specific binding [GO:0097718]; double-stranded RNA binding [GO:0003725]; low-density lipoprotein particle receptor binding [GO:0050750]; protein kinase binding [GO:0019901]; RNA binding [GO:0003723]; structural molecule activity [GO:0005198]; ubiquitin-specific protease binding [GO:1990381];clathrin light chain binding [GO:0032051]	Cytoplasmic side {ECO:0000269|PubMed:17081065}. Melanosome {ECO:0000269|PubMed:17081065}. Cytoplasm, cytoskeleton, spindle {ECO:0000269|PubMed:15858577, ECO:0000269|PubMed:16968737, ECO:0000269|PubMed:23918938}. Note=Cytoplasmic face of coated pits and vesicles. Identified by mass spectrometry in melanosome fractions from stage I to stage IV. In complex with TACC3 and CKAP5 (forming the TACC3/ch-…	;Q00610	;R-HSA-168275;R-HSA-177504;R-HSA-190873;R-HSA-196025;R-HSA-2132295 [Q00610-1];R-HSA-3928665;R-HSA-432720 [Q00610-1];R-HSA-432722 [Q00610-1];R-HSA-437239;R-HSA-5099900;R-HSA-5140745;R-HSA-8856825;R-HSA-8856828;R-HSA-8866427;R-HSA-8964038	;PF00637;PF01394;PF09268	R-HSA-168275	https://reactome.org/PathwayBrowser/#/R-HSA-168275	Entry of Influenza Virion into Host Cell via Endocytosis	TAS	Homo sapiens	31	31	28	20.4	20.4	18.1	191.61	0	323.31	1562000000	359	1	16	25	26	18	25	22	18
P18031	P18031	Tyrosine-protein phosphatase non-receptor type 1	PTPN1	NaN	19.4897	19.4648	NaN	19.5724	19.7969	NaN	NaN	19.5232	NaN	NaN	NaN	NaN	19.3252	NaN	activation of JUN kinase activity [GO:0007257]; cellular response to unfolded protein [GO:0034620]; endoplasmic reticulum unfolded protein response [GO:0030968]; growth hormone receptor signaling pathway via JAK-STAT [GO:0060397]; insulin receptor signaling pathway [GO:0008286]; IRE1-mediated unfolded protein response [GO:0036498]; negative regulation of endoplasmic reticulum stress-induced intri…	cytosol [GO:0005829]; early endosome [GO:0005769]; endoplasmic reticulum [GO:0005783]; mitochondrial crista [GO:0030061]; mitochondrial matrix [GO:0005759]; protein-containing complex [GO:0032991]; sorting endosome [GO:0097443];cytoplasmic side of endoplasmic reticulum membrane [GO:0098554]	enzyme binding [GO:0019899]; ephrin receptor binding [GO:0046875]; insulin receptor binding [GO:0005158]; protein kinase binding [GO:0019901]; protein phosphatase 2A binding [GO:0051721]; protein tyrosine phosphatase activity [GO:0004725]; receptor tyrosine kinase binding [GO:0030971]; RNA binding [GO:0003723]; zinc ion binding [GO:0008270];cadherin binding [GO:0045296]	Cytoplasmic side {ECO:0000269|PubMed:1739967, ECO:0000269|PubMed:21135139}. Note=Interacts with EPHA3 at the cell membrane.; Peripheral membrane protein {ECO:0000269|PubMed:1739967, ECO:0000269|PubMed:21135139};SUBCELLULAR LOCATION: Endoplasmic reticulum membrane {ECO:0000269|PubMed:1739967, ECO:0000269|PubMed:21135139}		;R-HSA-354192;R-HSA-6807004;R-HSA-877312;R-HSA-8849472;R-HSA-9022699;R-HSA-912694;R-HSA-982772	;PF00102	R-HSA-354192	https://reactome.org/PathwayBrowser/#/R-HSA-354192	Integrin signaling	TAS	Homo sapiens	3	3	3	10.3	10.3	10.3	49.966	0	17.397	47093000	11	1	1	3	2	1	2	3	1
Q8N6H7	Q8N6H7	ADP-ribosylation factor GTPase-activating protein 2	ARFGAP2	NaN	NaN	NaN	NaN	NaN	NaN	NaN	NaN	NaN	NaN	NaN	NaN	NaN	NaN	NaN	endoplasmic reticulum to Golgi vesicle-mediated transport [GO:0006888]; protein transport [GO:0015031]; retrograde vesicle-mediated transport, Golgi to endoplasmic reticulum [GO:0006890];COPI coating of Golgi vesicle [GO:0048205]	Golgi apparatus [GO:0005794]; Golgi membrane [GO:0000139]; plasma membrane [GO:0005886];cytosol [GO:0005829]	metal ion binding [GO:0046872];GTPase activator activity [GO:0005096]	Cytoplasmic side {ECO:0000269|PubMed:17760859}. Note=Also found on peripheral punctate structures likely to be endoplasmic reticulum-Golgi intermediate compartment.; Peripheral membrane protein {ECO:0000269|PubMed:17760859};SUBCELLULAR LOCATION: Cytoplasm {ECO:0000269|PubMed:17760859}. Golgi apparatus membrane {ECO:0000269|PubMed:17760859}		;R-HSA-6807878;R-HSA-6811434	;PF01412	R-HSA-6807878	https://reactome.org/PathwayBrowser/#/R-HSA-6807878	COPI-mediated anterograde transport	TAS	Homo sapiens	2	2	2	8.1	8.1	8.1	56.72	0	17.462	3976900	3	1	0	0	0	0	1	0	0
Q9NP61	Q9NP61	ADP-ribosylation factor GTPase-activating protein 3	ARFGAP3	NaN	NaN	NaN	NaN	NaN	NaN	NaN	NaN	NaN	NaN	NaN	NaN	NaN	NaN	NaN	endoplasmic reticulum to Golgi vesicle-mediated transport [GO:0006888]; intracellular protein transport [GO:0006886]; protein secretion [GO:0009306]; retrograde vesicle-mediated transport, Golgi to endoplasmic reticulum [GO:0006890]; vesicle-mediated transport [GO:0016192];COPI coating of Golgi vesicle [GO:0048205]	Golgi apparatus [GO:0005794]; Golgi membrane [GO:0000139]; membrane [GO:0016020];cytosol [GO:0005829]	metal ion binding [GO:0046872];GTPase activator activity [GO:0005096]	Cytoplasmic side {ECO:0000269|PubMed:17760859}. Note=Also found on peripheral punctate structures likely to be endoplasmic reticulum-Golgi intermediate compartment.; Peripheral membrane protein {ECO:0000269|PubMed:17760859};SUBCELLULAR LOCATION: Cytoplasm {ECO:0000269|PubMed:17760859}. Golgi apparatus membrane {ECO:0000269|PubMed:17760859}		;R-HSA-6807878;R-HSA-6811434	;PF01412	R-HSA-6807878	https://reactome.org/PathwayBrowser/#/R-HSA-6807878	COPI-mediated anterograde transport	TAS	Homo sapiens	1	1	1	2.7	2.7	2.7	56.928	0.0051414	7.9343	8522700	2	1	1	0	0	1	1	0	0
P15311	P15311	Ezrin	EZR	NaN	22.1064	20.9161	19.4253	21.4838	20.8321	NaN	20.7007	20.2541	NaN	21.8266	21.1986	NaN	21.0324	21.3511	actin filament bundle assembly [GO:0051017]; astral microtubule organization [GO:0030953]; axon guidance [GO:0007411]; cellular protein-containing complex localization [GO:0034629]; cellular response to cAMP [GO:0071320]; cortical microtubule organization [GO:0043622]; establishment of centrosome localization [GO:0051660]; establishment of endothelial barrier [GO:0061028]; establishment or mainte…	actin filament [GO:0005884]; apical part of cell [GO:0045177]; apical plasma membrane [GO:0016324]; astrocyte projection [GO:0097449]; basolateral plasma membrane [GO:0016323]; brush border [GO:0005903]; cell body [GO:0044297]; cell periphery [GO:0071944]; cell projection [GO:0042995]; cell tip [GO:0051286]; ciliary basal body [GO:0036064]; cortical cytoskeleton [GO:0030863]; cytoplasm [GO:000573…	actin filament binding [GO:0051015]; ATPase binding [GO:0051117]; cadherin binding [GO:0045296]; cell adhesion molecule binding [GO:0050839]; disordered domain specific binding [GO:0097718]; identical protein binding [GO:0042802]; microtubule binding [GO:0008017]; protein C-terminus binding [GO:0008022]; protein domain specific binding [GO:0019904]; protein kinase A binding [GO:0051018]; protein …	Cytoplasmic side {ECO:0000269|PubMed:18046454}. Cell projection {ECO:0000269|PubMed:18046454}. Cell projection, microvillus membrane {ECO:0000269|PubMed:18046454}; Cytoplasmic side {ECO:0000269|PubMed:18046454}. Cell projection, ruffle membrane {ECO:0000269|PubMed:18046454}; Cytoplasmic side {ECO:0000269|PubMed:18046454}. Cytoplasm, cell cortex {ECO:0000269|PubMed:18046454}. Cytoplasm, cytoskelet…	;P15311	;R-HSA-373752;R-HSA-437239	;PF00373;PF00769;PF09379;PF09380	R-HSA-373752	https://reactome.org/PathwayBrowser/#/R-HSA-373752	Netrin-1 signaling	TAS	Homo sapiens	13	9	9	22.2	15.5	15.5	69.412	0	65.694	239840000	33	1	3	10	11	5	9	8	5
Q9NZB2	Q9NZB2	Constitutive coactivator of PPAR-gamma-like protein 1	FAM120A	NaN	19.484	20.0047	19.5402	NaN	NaN	NaN	19.5867	19.0639	NaN	19.8121	19.6386	NaN	NaN	18.3924		membrane [GO:0016020]; nucleus [GO:0005634]; plasma membrane [GO:0005886];cytosol [GO:0005829]	RNA binding [GO:0003723]	Cytoplasmic side {ECO:0000269|PubMed:19015244}. Note=Translocates to plasma membrane upon ultraviolet exposure.; Peripheral membrane protein {ECO:0000269|PubMed:19015244};SUBCELLULAR LOCATION: Cytoplasm {ECO:0000269|PubMed:19015244}. Cell membrane {ECO:0000269|PubMed:19015244}									4	4	4	4.6	4.6	4.6	121.89	0	38.876	42061000	14	1	1	2	3	2	1	1	1
Q9ULV4;Q6QEF8	Q9ULV4	Coronin-1C	CORO1C	23.4056	23.5652	24.3594	23.9524	23.8977	23.9659	23.5843	23.9316	23.9697	24.3566	24.6774	24.7173	23.6197	23.8177	24.0006	activation of GTPase activity [GO:0090630]; cell migration [GO:0016477]; endosomal transport [GO:0016197]; endosome fission [GO:0140285]; endosome membrane tubulation [GO:0097750]; establishment of protein localization [GO:0045184]; membrane fission [GO:0090148]; negative regulation of epithelial cell migration [GO:0010633]; negative regulation of focal adhesion assembly [GO:0051895]; negative re…	cell cortex [GO:0005938]; endosome membrane [GO:0010008]; flotillin complex [GO:0016600]; focal adhesion [GO:0005925]; lamellipodium [GO:0030027]; lateral plasma membrane [GO:0016328]; ruffle membrane [GO:0032587]; sarcolemma [GO:0042383]; sarcomere [GO:0030017]; synapse [GO:0045202];actin cytoskeleton [GO:0015629]	small GTPase binding [GO:0031267];actin filament binding [GO:0051015]	Cytoplasmic side {ECO:0000269|PubMed:19651142, ECO:0000269|PubMed:25074804, ECO:0000269|PubMed:25925950}. Cell projection, lamellipodium {ECO:0000269|PubMed:12377779, ECO:0000269|PubMed:19651142}. Cell projection, ruffle membrane {ECO:0000269|PubMed:25074804}. Cytoplasm, cytoskeleton {ECO:0000269|PubMed:10828594, ECO:0000269|PubMed:12377779, ECO:0000269|PubMed:19651142, ECO:0000269|PubMed:2507480…			;PF00400;PF08953;PF12894						13	13	13	27	27	27	53.248	0	323.31	1653800000	240	2	5	9	10	6	11	8	6
Q9BZG1	Q9BZG1	Ras-related protein Rab-34	RAB34	NaN	NaN	19.7246	NaN	19.6406	19.9113	19.7682	NaN	19.6174	NaN	NaN	19.2877	20.0216	19.1482	NaN	cell projection organization [GO:0030030]; endocytosis [GO:0006897]; Golgi to plasma membrane protein transport [GO:0043001]; lysosome localization [GO:0032418]; phagosome maturation [GO:0090382]; phagosome-lysosome fusion [GO:0090385]; positive regulation of smoothened signaling pathway [GO:0045880]; protein localization to plasma membrane [GO:0072659];antigen processing and presentation [GO:001…	extracellular exosome [GO:0070062]; Golgi apparatus [GO:0005794]; Golgi cisterna [GO:0031985]; Golgi stack [GO:0005795]; perinuclear region of cytoplasm [GO:0048471]; phagocytic vesicle [GO:0045335]; phagocytic vesicle membrane [GO:0030670]; vesicle [GO:0031982];cilium [GO:0005929]	GTP binding [GO:0005525]; GTP-dependent protein binding [GO:0030742]; small GTPase binding [GO:0031267];GTPase activity [GO:0003924]	Cytoplasmic side {ECO:0000269|PubMed:21255211}. Cell projection, cilium {ECO:0000250|UniProtKB:Q64008}. Note=Recruited to phagosomes containing S.aureus or M.tuberculosis (PubMed:21255211). {ECO:0000269|PubMed:21255211}.; Lipid-anchor {ECO:0000269|PubMed:21255211};SUBCELLULAR LOCATION: Cytoplasm {ECO:0000250|UniProtKB:Q64008}. Golgi apparatus {ECO:0000250|UniProtKB:Q64008}. Cytoplasmic vesicle, p…		;R-HSA-8873719	;PF00071	R-HSA-8873719	https://reactome.org/PathwayBrowser/#/R-HSA-8873719	RAB geranylgeranylation	TAS	Homo sapiens	2	2	2	7.7	7.7	7.7	29.044	0.0010331	12.528	53006000	17	1	0	1	2	1	2	2	2
P51153;Q92930;P59190	P51153	Ras-related protein Rab-13	RAB13	NaN	19.8388	20.1205	NaN	20.3365	20.8189	NaN	NaN	20.1746	NaN	NaN	19.073	NaN	19.7392	21.225	cell-substrate junction organization [GO:0150115]; cellular response to insulin stimulus [GO:0032869]; cortical actin cytoskeleton organization [GO:0030866]; endocytic recycling [GO:0032456]; endosomal transport [GO:0016197]; endothelial cell chemotaxis [GO:0035767]; establishment of Sertoli cell barrier [GO:0097368]; Golgi vesicle fusion to target membrane [GO:0048210]; neuron projection develop…	cell junction [GO:0030054]; cytoplasm [GO:0005737]; cytoplasmic vesicle [GO:0031410]; cytoplasmic vesicle membrane [GO:0030659]; cytosol [GO:0005829]; endocytic vesicle [GO:0030139]; endosome [GO:0005768]; endosome membrane [GO:0010008]; extracellular exosome [GO:0070062]; Golgi apparatus [GO:0005794]; insulin-responsive compartment [GO:0032593]; intracellular membrane-bounded organelle [GO:00432…	GTP binding [GO:0005525]; GTPase activity [GO:0003924]; signaling receptor binding [GO:0005102]; TPR domain binding [GO:0030911];GDP binding [GO:0019003];GTPase activity [GO:0003924]	Cytoplasmic side {ECO:0000269|PubMed:21255211}. Note=Recruited to phagosomes containing S.aureus or M.tuberculosis.; Cytoplasmic side {ECO:0000305|PubMed:8375503}. Cell junction, tight junction {ECO:0000269|PubMed:12058051, ECO:0000269|PubMed:8294494}. Golgi apparatus, trans-Golgi network membrane {ECO:0000269|PubMed:18779367}. Recycling endosome membrane {ECO:0000269|PubMed:18779367}. Cell proje…	;P51153	;R-HSA-1445148;R-HSA-8854214;R-HSA-8873719;R-HSA-8876198	;PF00071	R-HSA-1445148;R-HSA-8854214;R-HSA-8873719	https://reactome.org/PathwayBrowser/#/R-HSA-1445148;https://reactome.org/PathwayBrowser/#/R-HSA-8854214;https://reactome.org/PathwayBrowser/#/R-HSA-8873719	RAB geranylgeranylation;TBC/RABGAPs;Translocation of SLC2A4 (GLUT4) to the plasma membrane	IEA;TAS	Homo sapiens	5	4	3	26.6	21.2	15.3	22.774	0	28.102	89157000	18	3	3	4	4	2	3	2	3
Q9C0E8	Q9C0E8	Protein lunapark	LNP	NaN	NaN	NaN	NaN	NaN	NaN	NaN	NaN	NaN	NaN	NaN	NaN	NaN	NaN	NaN	embryonic digit morphogenesis [GO:0042733]; embryonic forelimb morphogenesis [GO:0035115]; endoplasmic reticulum organization [GO:0007029]; endoplasmic reticulum tubular network maintenance [GO:0071788]; endoplasmic reticulum tubular network organization [GO:0071786]; limb development [GO:0060173]; positive regulation of endoplasmic reticulum tubular network organization [GO:1903373]; regulation …	endoplasmic reticulum membrane [GO:0005789]; endoplasmic reticulum tubular network [GO:0071782]; endoplasmic reticulum tubular network membrane [GO:0098826]; integral component of endoplasmic reticulum membrane [GO:0030176]; integral component of membrane [GO:0016021]; nucleoplasm [GO:0005654];endoplasmic reticulum [GO:0005783]	metal ion binding [GO:0046872];identical protein binding [GO:0042802]	Cytoplasmic side {ECO:0000269|PubMed:24223779, ECO:0000269|PubMed:25548161}. Note=Localizes at endoplasmic reticulum (ER) three-way tubular junctions, which represent crossing-points at which the tubules build a polygonal network (PubMed:22729086, PubMed:24223779, PubMed:25404289, PubMed:25548161, PubMed:27619977). {ECO:0000269|PubMed:22729086, ECO:0000269|PubMed:24223779, ECO:0000269|PubMed:2540…			;PF10058						1	1	1	3	3	3	47.739	0.005042	7.4238	7459800	10	1	0	1	1	1	1	1	0
Q14980	Q14980	Nuclear mitotic apparatus protein 1	NUMA1	NaN	19.2758	19.5064	19.5912	19.3177	19.2361	NaN	20.325	18.6754	20.3418	20.1808	20.0467	19.674	18.9375	18.9314	astral microtubule organization [GO:0030953]; cell division [GO:0051301]; chromosome segregation [GO:0007059]; establishment of mitotic spindle orientation [GO:0000132]; meiotic cell cycle [GO:0051321]; microtubule bundle formation [GO:0001578]; nucleus organization [GO:0006997]; positive regulation of BMP signaling pathway [GO:0030513]; positive regulation of chromosome segregation [GO:0051984];…	cell cortex region [GO:0099738]; centrosome [GO:0005813]; chromosome [GO:0005694]; cortical microtubule [GO:0055028]; cytoplasmic microtubule bundle [GO:1905720]; cytosol [GO:0005829]; dendrite [GO:0030425]; extracellular exosome [GO:0070062]; extrinsic component of plasma membrane [GO:0019897]; Golgi membrane [GO:0000139]; lateral cell cortex [GO:0097575]; lateral plasma membrane [GO:0016328]; m…	dynein complex binding [GO:0070840]; microtubule binding [GO:0008017]; microtubule minus-end binding [GO:0051011]; microtubule plus-end binding [GO:0051010]; phosphatidylinositol binding [GO:0035091]; protein C-terminus binding [GO:0008022]; protein domain specific binding [GO:0019904]; protein-containing complex binding [GO:0044877]; structural molecule activity [GO:0005198]; tubulin binding [GO…	Cytoplasmic side {ECO:0000269|PubMed:24371089, ECO:0000269|PubMed:24996901}. Lateral cell membrane {ECO:0000250|UniProtKB:E9Q7G0}. Note=Mitotic cell cycle-dependent shuttling protein that relocalizes from the interphase nucleus to the spindle poles and cell cortex (PubMed:1541636, PubMed:10811826). The localization to the spindle poles is regulated by AAAS (PubMed:26246606). In interphase, reside…	;Q14980	;R-HSA-380320;R-HSA-68875		R-HSA-380320	https://reactome.org/PathwayBrowser/#/R-HSA-380320	Recruitment of NuMA to mitotic centrosomes	TAS	Homo sapiens	4	4	4	3.2	3.2	3.2	238.26	0	30.557	62520000	22	1	1	3	4	2	3	2	1
Q9NQC3	Q9NQC3	Reticulon-4	RTN4	NaN	NaN	NaN	NaN	19.9848	NaN	NaN	NaN	NaN	NaN	NaN	NaN	NaN	NaN	NaN	axonal fasciculation [GO:0007413]; blastocyst formation [GO:0001825]; cardiac epithelial to mesenchymal transition [GO:0060317]; cell adhesion involved in sprouting angiogenesis [GO:0120078]; cell migration involved in vasculogenesis [GO:0035441]; cellular response to hypoxia [GO:0071456]; cellular sphingolipid homeostasis [GO:0090156]; central nervous system vasculogenesis [GO:0022009]; cerebral…	cell projection [GO:0042995]; endoplasmic reticulum [GO:0005783]; endoplasmic reticulum membrane [GO:0005789]; endoplasmic reticulum tubular network [GO:0071782]; endoplasmic reticulum tubular network membrane [GO:0098826]; integral component of endoplasmic reticulum membrane [GO:0030176]; neuronal cell body [GO:0043025]; nuclear envelope [GO:0005635]; plasma membrane [GO:0005886]; postsynaptic d…	protein homodimerization activity [GO:0042803]; RNA binding [GO:0003723]; ubiquitin protein ligase binding [GO:0031625];cadherin binding [GO:0045296]	Cytoplasmic side {ECO:0000269|PubMed:27786289}. Note=Anchored to the membrane of the endoplasmic reticulum (ER) through 2 putative transmembrane domains. Localizes throughout the ER tubular network (PubMed:27619977). Co-localizes with TMEM33 at the ER sheets. {ECO:0000269|PubMed:25612671, ECO:0000269|PubMed:27619977}.; Extracellular side {ECO:0000269|PubMed:15034570}. Cell junction {ECO:0000269|P…	;Q9NQC3	;R-HSA-193634	;PF02453	R-HSA-193634	https://reactome.org/PathwayBrowser/#/R-HSA-193634	Axonal growth inhibition (RHOA activation)	TAS	Homo sapiens	3	3	3	6	6	6	129.93	0	26.695	31956000	8	1	1	2	0	1	2	2	0
Q07157	Q07157	Tight junction protein ZO-1	TJP1	NaN	NaN	NaN	NaN	NaN	NaN	NaN	NaN	NaN	NaN	19.5293	19.2613	NaN	NaN	NaN	adherens junction maintenance [GO:0034334]; cell-cell adhesion [GO:0098609]; cell-cell junction assembly [GO:0007043]; cell-cell junction organization [GO:0045216]; establishment of endothelial intestinal barrier [GO:0090557]; hippo signaling [GO:0035329]; maintenance of blood-brain barrier [GO:0035633]; negative regulation of actin cytoskeleton reorganization [GO:2000250]; negative regulation of…	apical junction complex [GO:0043296]; apical part of cell [GO:0045177]; basolateral plasma membrane [GO:0016323]; bicellular tight junction [GO:0005923]; cell junction [GO:0030054]; cell projection [GO:0042995]; cytoplasm [GO:0005737]; cytosol [GO:0005829]; gap junction [GO:0005921]; plasma membrane [GO:0005886]; podosome [GO:0002102]; protein-containing complex [GO:0032991]; tight junction [GO:0…	calmodulin binding [GO:0005516]; cell adhesion molecule binding [GO:0050839];cadherin binding [GO:0045296]	Cytoplasmic side {ECO:0000269|PubMed:7798316}. Cell junction, tight junction {ECO:0000269|PubMed:7798316}. Cell junction {ECO:0000269|PubMed:28169360}. Cell junction, gap junction. Cell projection, podosome {ECO:0000269|PubMed:20930113}. Note=Moves from the cytoplasm to the cell membrane concurrently with cell-cell contact (PubMed:7798316). At podosomal sites, is predominantly localized in the ri…	;Q07157	;R-HSA-191650;R-HSA-2028269;R-HSA-351906;R-HSA-8935964	;PF00595;PF00625;PF00791;PF07653	R-HSA-191650	https://reactome.org/PathwayBrowser/#/R-HSA-191650	Regulation of gap junction activity	TAS	Homo sapiens	3	3	3	2.7	2.7	2.7	195.46	0	17.593	91751000	3	1	0	0	0	0	1	0	0
Q9Y2J2	Q9Y2J2	Band 4.1-like protein 3;Band 4.1-like protein 3, N-terminally processed	EPB41L3	18.9067	19.2156	18.9067	19.1091	20.6117	20.0911	17.7708	18.0704	20.1129	NaN	NaN	18.1351	NaN	18.2149	19.9649	apoptotic process [GO:0006915]; cortical actin cytoskeleton organization [GO:0030866]; cortical cytoskeleton organization [GO:0030865]; myelin maintenance [GO:0043217]; neuron projection morphogenesis [GO:0048812]; paranodal junction assembly [GO:0030913]; protein localization to juxtaparanode region of axon [GO:0071205]; protein localization to paranode region of axon [GO:0002175]; protein local…	cell junction [GO:0030054]; cytoskeleton [GO:0005856]; cytosol [GO:0005829]; juxtaparanode region of axon [GO:0044224]; paranode region of axon [GO:0033270]; plasma membrane [GO:0005886];cell-cell junction [GO:0005911]	cytoskeletal protein-membrane anchor activity [GO:0106006]; structural constituent of cytoskeleton [GO:0005200];actin binding [GO:0003779]	Cytoplasmic side {ECO:0000269|PubMed:9892180}. Cytoplasm {ECO:0000269|PubMed:9892180}. Note=Detected in the cytoplasm of actively dividing cells.; Peripheral membrane protein {ECO:0000269|PubMed:9892180};SUBCELLULAR LOCATION: Cytoplasm, cytoskeleton {ECO:0000250}. Cell junction {ECO:0000269|PubMed:9892180}. Cell membrane {ECO:0000269|PubMed:9892180}	;Q9Y2J2	;R-HSA-6794361	;PF00373;PF04382;PF05902;PF08736;PF09379;PF09380	R-HSA-6794361	https://reactome.org/PathwayBrowser/#/R-HSA-6794361	Neurexins and neuroligins	TAS	Homo sapiens	8	6	6	10	8.4	8.4	120.68	0	84.104	132150000	32	1	3	5	5	4	6	4	4
Q8WTW3	Q8WTW3	Conserved oligomeric Golgi complex subunit 1	COG1	NaN	NaN	NaN	NaN	NaN	NaN	NaN	NaN	NaN	NaN	NaN	NaN	NaN	NaN	NaN	Golgi organization [GO:0007030]; intra-Golgi vesicle-mediated transport [GO:0006891]; protein transport [GO:0015031];endoplasmic reticulum to Golgi vesicle-mediated transport [GO:0006888]	Golgi membrane [GO:0000139]; Golgi transport complex [GO:0017119]; trans-Golgi network membrane [GO:0032588];Golgi apparatus [GO:0005794]		Cytoplasmic side {ECO:0000305|PubMed:11980916}.; Peripheral membrane protein {ECO:0000305|PubMed:11980916};SUBCELLULAR LOCATION: Golgi apparatus membrane {ECO:0000305|PubMed:11980916}	;Q8WTW3	;R-HSA-6807878;R-HSA-6811438;R-HSA-6811440		R-HSA-6807878	https://reactome.org/PathwayBrowser/#/R-HSA-6807878	COPI-mediated anterograde transport	TAS	Homo sapiens	1	1	1	1.1	1.1	1.1	108.98	0.0064103	6.875	4318800	5	1	0	0	0	1	1	0	0
Q96J02	Q96J02	E3 ubiquitin-protein ligase Itchy homolog	ITCH	NaN	NaN	NaN	NaN	NaN	NaN	NaN	NaN	NaN	NaN	NaN	NaN	NaN	NaN	NaN	defense response to virus [GO:0051607]; inflammatory response [GO:0006954]; innate immune response [GO:0045087]; negative regulation of apoptotic process [GO:0043066]; negative regulation of defense response to virus [GO:0050687]; negative regulation of JNK cascade [GO:0046329]; negative regulation of NF-kappaB transcription factor activity [GO:0032088]; negative regulation of type I interferon p…	cytoplasmic vesicle [GO:0031410]; cytosol [GO:0005829]; early endosome membrane [GO:0031901]; extracellular exosome [GO:0070062]; intracellular membrane-bounded organelle [GO:0043231]; membrane [GO:0016020]; nucleoplasm [GO:0005654]; plasma membrane [GO:0005886]; protein-containing complex [GO:0032991];cytoplasm [GO:0005737]	CXCR chemokine receptor binding [GO:0045236]; ribonucleoprotein complex binding [GO:0043021]; ubiquitin protein ligase activity [GO:0061630]; ubiquitin-like protein ligase binding [GO:0044389]; ubiquitin-protein transferase activity [GO:0004842];arrestin family protein binding [GO:1990763]	Cytoplasmic side {ECO:0000305|PubMed:14602072, ECO:0000305|PubMed:23146885, ECO:0000305|PubMed:24790097}. Endosome membrane {ECO:0000269|PubMed:23146885}; Cytoplasmic side {ECO:0000305|PubMed:14602072}. Cytoplasm {ECO:0000269|PubMed:14602072}. Nucleus {ECO:0000269|PubMed:20858735}. Early endosome membrane {ECO:0000269|PubMed:14602072, ECO:0000269|PubMed:23146885, ECO:0000269|PubMed:24790097}; Cyt…	;Q96J02	;R-HSA-1253288;R-HSA-168638;R-HSA-2122948;R-HSA-5610780;R-HSA-5632684;R-HSA-8939236;R-HSA-936440;R-HSA-983168	;PF00168;PF00397;PF00632	R-HSA-1253288	https://reactome.org/PathwayBrowser/#/R-HSA-1253288	Downregulation of ERBB4 signaling	TAS	Homo sapiens	1	1	1	1.4	1.4	1.4	102.8	0.0076687	6.5613	0	1	1	0	0	0	0	0	0	0
O95486	O95486	Protein transport protein Sec24A	SEC24A	NaN	NaN	NaN	NaN	NaN	NaN	NaN	NaN	NaN	NaN	NaN	NaN	NaN	NaN	NaN	antigen processing and presentation of peptide antigen via MHC class I [GO:0002474]; COPII vesicle coating [GO:0048208]; COPII-coated vesicle cargo loading [GO:0090110]; endoplasmic reticulum to Golgi vesicle-mediated transport [GO:0006888]; intracellular protein transport [GO:0006886];antigen processing and presentation of exogenous peptide antigen via MHC class II [GO:0019886]	cytosol [GO:0005829]; endoplasmic reticulum exit site [GO:0070971]; endoplasmic reticulum membrane [GO:0005789]; ER to Golgi transport vesicle membrane [GO:0012507];COPII vesicle coat [GO:0030127]	zinc ion binding [GO:0008270];SNARE binding [GO:0000149]	Cytoplasmic side {ECO:0000305|PubMed:17499046}. Cytoplasm, cytosol {ECO:0000305|PubMed:17499046}.; Cytoplasmic side {ECO:0000305|PubMed:17499046}. Endoplasmic reticulum membrane {ECO:0000305|PubMed:17499046}; Peripheral membrane protein {ECO:0000305|PubMed:17499046};SUBCELLULAR LOCATION: Cytoplasmic vesicle, COPII-coated vesicle membrane {ECO:0000305|PubMed:17499046}		;R-HSA-1655829;R-HSA-204005;R-HSA-2132295;R-HSA-5694530;R-HSA-983170	;PF00626;PF04810;PF04811;PF04815;PF08033	R-HSA-1655829	https://reactome.org/PathwayBrowser/#/R-HSA-1655829	Regulation of cholesterol biosynthesis by SREBP (SREBF)	IEA	Homo sapiens	1	1	1	1.3	1.3	1.3	119.75	0.008365	6.5138	9936700	5	1	0	1	1	0	1	1	1
P49757	P49757	Protein numb homolog	NUMB	19.7154	20.502	19.9963	20.5506	20.5409	20.7961	19.8531	NaN	20.1645	NaN	NaN	NaN	19.573	19.4306	NaN	axonogenesis [GO:0007409]; lateral ventricle development [GO:0021670]; negative regulation of protein localization to plasma membrane [GO:1903077]; neuroblast division in subventricular zone [GO:0021849]; positive regulation of cell migration [GO:0030335]; positive regulation of neurogenesis [GO:0050769]; regulation of postsynaptic neurotransmitter receptor internalization [GO:0099149];adherens j…	basolateral plasma membrane [GO:0016323]; clathrin-coated pit [GO:0005905]; clathrin-coated vesicle [GO:0030136]; cytoplasm [GO:0005737]; early endosome [GO:0005769]; endosome membrane [GO:0010008]; extrinsic component of plasma membrane [GO:0019897]; focal adhesion [GO:0005925]; glutamatergic synapse [GO:0098978]; nucleus [GO:0005634]; plasma membrane [GO:0005886];apical part of cell [GO:0045177]	beta-catenin binding [GO:0008013]; cadherin binding [GO:0045296];alpha-catenin binding [GO:0045294]	Cytoplasmic side {ECO:0000305|PubMed:18657069}. Endosome membrane {ECO:0000269|PubMed:18657069}; Cytoplasmic side {ECO:0000305|PubMed:18657069}. Note=Localizes to perinuclear endosomes in an AAK1-dependent manner. {ECO:0000269|PubMed:18657069}.; Peripheral membrane protein {ECO:0000305|PubMed:18657069};SUBCELLULAR LOCATION: Cell membrane {ECO:0000269|PubMed:18657069}	;P49757	;R-HSA-2122948;R-HSA-437239;R-HSA-5610780;R-HSA-5632684	;PF00640;PF06311	R-HSA-2122948	https://reactome.org/PathwayBrowser/#/R-HSA-2122948	Activated NOTCH1 Transmits Signal to the Nucleus	IEA	Homo sapiens	5	5	5	6.9	6.9	6.9	70.803	0	31.584	95252000	31	1	2	3	2	3	5	4	2
P33176;O60282;Q12840	P33176	Kinesin-1 heavy chain	KIF5B	19.7723	19.2409	19.4061	20.3791	19.6473	19.4599	20.1197	20.7411	19.3598	20.3596	20.2339	19.5371	20.1626	18.8742	18.9831	anterograde dendritic transport of neurotransmitter receptor complex [GO:0098971]; anterograde neuronal dense core vesicle transport [GO:1990048]; antigen processing and presentation of exogenous peptide antigen via MHC class II [GO:0019886]; axon guidance [GO:0007411]; cellular response to interferon-gamma [GO:0071346]; centrosome localization [GO:0051642]; chemical synaptic transmission [GO:000…	axon cytoplasm [GO:1904115]; centriolar satellite [GO:0034451]; ciliary rootlet [GO:0035253]; cytosol [GO:0005829]; dendrite cytoplasm [GO:0032839]; distal axon [GO:0150034]; kinesin complex [GO:0005871]; membrane [GO:0016020]; microtubule [GO:0005874]; neuronal cell body [GO:0043025]; perikaryon [GO:0043204]; perinuclear region of cytoplasm [GO:0048471]; phagocytic vesicle [GO:0045335]; synapse …	ATP binding [GO:0005524]; ATP-dependent microtubule motor activity, plus-end-directed [GO:0008574]; cadherin binding [GO:0045296]; identical protein binding [GO:0042802]; JUN kinase binding [GO:0008432]; microtubule binding [GO:0008017]; microtubule lateral binding [GO:0099609]; microtubule motor activity [GO:0003777]; motor activity [GO:0003774];ATPase activity [GO:0016887]	Cytoplasmic side {ECO:0000305|PubMed:22172677, ECO:0000305|PubMed:24088571}. Note=Uniformly distributed between soma and neurites in hippocampal neurons. {ECO:0000250|UniProtKB:Q2PQA9}.; Peripheral membrane protein {ECO:0000305|PubMed:22172677, ECO:0000305|PubMed:24088571};SUBCELLULAR LOCATION: Cytoplasm, cytoskeleton {ECO:0000250|UniProtKB:Q2PQA9}. Cytolytic granule membrane {ECO:0000269|PubMed:…	;O60282;P33176;Q12840	;R-HSA-2132295;R-HSA-264876;R-HSA-5625970;R-HSA-6811434;R-HSA-983189	;PF00225	R-HSA-2132295;R-HSA-264876	https://reactome.org/PathwayBrowser/#/R-HSA-2132295;https://reactome.org/PathwayBrowser/#/R-HSA-264876	Insulin processing;MHC class II antigen presentation	IEA;TAS	Homo sapiens	8	8	8	7.5	7.5	7.5	109.68	0	51.445	121630000	67	3	4	3	5	6	6	4	4
Q9P258	Q9P258	Protein RCC2	RCC2	NaN	19.5457	19.409	19.9269	18.998	19.3836	NaN	NaN	19.0728	NaN	19.8291	19.6531	20.1124	19.252	19.3127	cell division [GO:0051301]; chromosome passenger complex localization to kinetochore [GO:0072356]; establishment of protein localization [GO:0045184]; focal adhesion assembly [GO:0048041]; integrin-mediated signaling pathway [GO:0007229]; mitotic spindle organization [GO:0007052]; negative regulation of focal adhesion assembly [GO:0051895]; negative regulation of GTPase activity [GO:0034260]; neg…	cytosol [GO:0005829]; early endosome membrane [GO:0031901]; microtubule [GO:0005874]; midbody [GO:0030496]; mitotic spindle midzone [GO:1990023]; nucleolus [GO:0005730]; plasma membrane [GO:0005886];chromosome, centromeric core domain [GO:0034506]	microtubule binding [GO:0008017]; protein domain specific binding [GO:0019904]; protein kinase binding [GO:0019901]; RNA binding [GO:0003723]; small GTPase binding [GO:0031267];guanyl-nucleotide exchange factor activity [GO:0005085]	Cytoplasmic side {ECO:0000305|PubMed:25074804}. Note=Appears in the nucleus at G2, then concentrates at the inner centromere region of chromosomes during prophase. Redistributes to the midzone of the mitotic spindle during anaphase. Here, the protein covers the entire equatorial diameter from cortex to cortex (PubMed:12919680, PubMed:1939370, PubMed:7559776, PubMed:9914378). Colocalizes with cyto…		;R-HSA-141444;R-HSA-2467813;R-HSA-2500257;R-HSA-5663220;R-HSA-68877;R-HSA-9648025	;PF00415	R-HSA-141444	https://reactome.org/PathwayBrowser/#/R-HSA-141444	Amplification of signal from unattached kinetochores via a MAD2 inhibitory signal	TAS	Homo sapiens	6	6	6	14.8	14.8	14.8	56.084	0	37.782	90281000	36	1	1	5	5	2	5	3	1
Q9H4M9	Q9H4M9	EH domain-containing protein 1	EHD1	19.5104	21.0017	20.95	19.1636	20.9214	20.7488	20.666	19.8893	21.2901	NaN	20.0931	20.2734	19.8304	19.7713	20.6413	cellular response to nerve growth factor stimulus [GO:1990090]; cholesterol homeostasis [GO:0042632]; cilium assembly [GO:0060271]; endocytic recycling [GO:0032456]; endocytosis [GO:0006897]; endosomal transport [GO:0016197]; intracellular protein transport [GO:0006886]; low-density lipoprotein particle clearance [GO:0034383]; neuron projection development [GO:0031175]; positive regulation of cho…	early endosome [GO:0005769]; early endosome membrane [GO:0031901]; endocytic vesicle [GO:0030139]; endosome membrane [GO:0010008]; extracellular exosome [GO:0070062]; intracellular membrane-bounded organelle [GO:0043231]; lipid droplet [GO:0005811]; membrane [GO:0016020]; perinuclear region of cytoplasm [GO:0048471]; plasma membrane [GO:0005886]; platelet dense tubular network membrane [GO:003109…	cadherin binding [GO:0045296]; calcium ion binding [GO:0005509]; GTP binding [GO:0005525]; identical protein binding [GO:0042802]; small GTPase binding [GO:0031267];ATP binding [GO:0005524]	Cytoplasmic side {ECO:0000305}. Cell membrane {ECO:0000250|UniProtKB:Q9WVK4}; Cytoplasmic side {ECO:0000305}. Cell projection, cilium membrane {ECO:0000269|PubMed:25686250}; Cytoplasmic side {ECO:0000305}. Early endosome membrane {ECO:0000269|PubMed:15020713}; Cytoplasmic side {ECO:0000305}. Note=Preferentially associates with tubular recycling endosomes (PubMed:15020713, PubMed:17233914, PubMed:…		;R-HSA-983231	;PF00350;PF12763;PF16880;PF18150	R-HSA-983231	https://reactome.org/PathwayBrowser/#/R-HSA-983231	Factors involved in megakaryocyte development and platelet production	TAS	Homo sapiens	5	5	4	13.1	13.1	11	60.626	0	110.92	217120000	73	1	3	5	5	3	5	3	3
Q14247	Q14247	Src substrate cortactin	CTTN	20.2138	20.6509	19.6823	21.1277	20.4135	19.7534	19.6124	NaN	19.935	22.188	22.9293	22.3676	19.7127	19.5666	20.0166	actin filament polymerization [GO:0030041]; cell motility [GO:0048870]; dendritic spine maintenance [GO:0097062]; focal adhesion assembly [GO:0048041]; intracellular protein transport [GO:0006886]; lamellipodium organization [GO:0097581]; membrane organization [GO:0061024]; negative regulation of extrinsic apoptotic signaling pathway [GO:2001237]; neuron projection morphogenesis [GO:0048812]; pos…	clathrin-coated pit [GO:0005905]; cortical actin cytoskeleton [GO:0030864]; cortical cytoskeleton [GO:0030863]; cytoplasm [GO:0005737]; cytoskeleton [GO:0005856]; cytosol [GO:0005829]; dendritic spine [GO:0043197]; focal adhesion [GO:0005925]; Golgi apparatus [GO:0005794]; intracellular membrane-bounded organelle [GO:0043231]; lamellipodium [GO:0030027]; mitotic spindle midzone [GO:1990023]; plas…	cadherin binding [GO:0045296]; profilin binding [GO:0005522];actin filament binding [GO:0051015]	Cytoplasmic side {ECO:0000305}. Cell projection, podosome {ECO:0000250|UniProtKB:Q01406}. Cell junction {ECO:0000250|UniProtKB:Q66HL2}. Cell junction, focal adhesion {ECO:0000250|UniProtKB:Q66HL2}. Membrane, clathrin-coated pit {ECO:0000250|UniProtKB:Q66HL2}. Cell projection, dendritic spine {ECO:0000250}. Cytoplasm, cell cortex {ECO:0000269|PubMed:12151401}. Note=Colocalizes transiently with PTK…	;Q14247	;R-HSA-5627123;R-HSA-8856828	;PF02218;PF14604	R-HSA-5627123	https://reactome.org/PathwayBrowser/#/R-HSA-5627123	RHO GTPases activate PAKs	IEA	Homo sapiens	5	5	5	8	8	8	61.585	0	35.425	173980000	49	1	4	3	3	3	4	3	3
P08134	P08134	Rho-related GTP-binding protein RhoC	RHOC	NaN	19.7243	NaN	NaN	19.6183	19.7746	NaN	NaN	19.4609	NaN	18.7849	NaN	NaN	NaN	NaN	apical junction assembly [GO:0043297]; cell migration [GO:0016477]; cortical cytoskeleton organization [GO:0030865]; establishment or maintenance of cell polarity [GO:0007163]; G protein-coupled receptor signaling pathway [GO:0007186]; mitotic cytokinesis [GO:0000281]; positive regulation of cell migration [GO:0030335]; positive regulation of I-kappaB kinase/NF-kappaB signaling [GO:0043123]; posi…	cell projection [GO:0042995]; cleavage furrow [GO:0032154]; cytoplasmic vesicle [GO:0031410]; cytoskeleton [GO:0005856]; cytosol [GO:0005829]; extracellular exosome [GO:0070062]; intracellular membrane-bounded organelle [GO:0043231]; neuron projection [GO:0043005]; plasma membrane [GO:0005886]; stereocilium [GO:0032420];cell cortex [GO:0005938]	GTP binding [GO:0005525]; protein kinase binding [GO:0019901];GTPase activity [GO:0003924]	Cytoplasmic side {ECO:0000305}. Cleavage furrow {ECO:0000269|PubMed:16236794}. Note=Translocates to the equatorial region before furrow formation in a ECT2-dependent manner.; Lipid-anchor {ECO:0000305};SUBCELLULAR LOCATION: Cell membrane {ECO:0000305}		;R-HSA-194840;R-HSA-416482;R-HSA-416572;R-HSA-5625740;R-HSA-5625900;R-HSA-5627117;R-HSA-5663220;R-HSA-5666185	;PF00071	R-HSA-194840	https://reactome.org/PathwayBrowser/#/R-HSA-194840	Rho GTPase cycle	TAS	Homo sapiens	6	2	2	28.5	12.4	12.4	22.006	0.0011429	14.249	57294000	22	1	2	6	5	3	6	6	4
P60953;P17081;Q9H4E5	P60953	Cell division control protein 42 homolog	CDC42	20.8005	20.9008	20.7211	21.5926	21.0299	21.1568	20.8626	NaN	20.7414	NaN	20.3196	20.458	20.7268	NaN	20.275	actin filament branching [GO:0090135]; actin filament organization [GO:0007015]; adherens junction organization [GO:0034332]; angiogenesis [GO:0001525]; blood coagulation [GO:0007596]; cardiac conduction system development [GO:0003161]; Cdc42 protein signal transduction [GO:0032488]; cell junction assembly [GO:0034329]; cell migration [GO:0016477]; cell projection assembly [GO:0030031]; cellular …	cell-cell junction [GO:0005911]; cytoplasm [GO:0005737]; cytoplasmic ribonucleoprotein granule [GO:0036464]; cytosol [GO:0005829]; dendritic spine [GO:0043197]; endoplasmic reticulum membrane [GO:0005789]; extracellular exosome [GO:0070062]; filopodium [GO:0030175]; focal adhesion [GO:0005925]; Golgi membrane [GO:0000139]; Golgi transport complex [GO:0017119]; Golgi-associated vesicle membrane [G…	G protein activity [GO:0003925]; GBD domain binding [GO:0032427]; GTP binding [GO:0005525]; GTPase activity [GO:0003924]; GTP-dependent protein binding [GO:0030742]; identical protein binding [GO:0042802]; mitogen-activated protein kinase kinase kinase binding [GO:0031435]; profilin binding [GO:0005522]; protein kinase binding [GO:0019901]; thioesterase binding [GO:0031996]; ubiquitin protein lig…	Cytoplasmic side {ECO:0000305}. Cytoplasm, cytoskeleton, microtubule organizing center, centrosome {ECO:0000269|PubMed:15642749}. Cytoplasm, cytoskeleton, spindle {ECO:0000269|PubMed:15642749}. Midbody {ECO:0000269|PubMed:15642749}. Cell projection, dendrite {ECO:0000250|UniProtKB:P60766}. Note=Localizes to spindle during prometaphase cells. Moves to the central spindle as cells progressed throug…	;P60953	;R-HSA-114604;R-HSA-1445148;R-HSA-182971;R-HSA-194840;R-HSA-2029482;R-HSA-389359;R-HSA-3928662;R-HSA-418885;R-HSA-428543;R-HSA-4420097;R-HSA-525793;R-HSA-5625970;R-HSA-5626467;R-HSA-5627083;R-HSA-5627123;R-HSA-5663213;R-HSA-5663220;R-HSA-5687128;R-HSA-8950505;R-HSA-8964616;R-HSA-9664422;R-HSA-983231	;PF00071	R-HSA-114604;R-HSA-1445148;R-HSA-194840	https://reactome.org/PathwayBrowser/#/R-HSA-114604;https://reactome.org/PathwayBrowser/#/R-HSA-1445148;https://reactome.org/PathwayBrowser/#/R-HSA-194840	GPVI-mediated activation cascade;Rho GTPase cycle;Translocation of SLC2A4 (GLUT4) to the plasma membrane	IEA;TAS	Homo sapiens	6	5	5	32.5	26.7	26.7	21.258	0	34.9	138750000	31	3	4	5	3	5	4	5	3
Q96QG7	Q96QG7	Myotubularin-related protein 9	MTMR9	NaN	NaN	NaN	NaN	NaN	NaN	NaN	NaN	NaN	NaN	NaN	NaN	NaN	NaN	NaN	negative regulation of autophagy [GO:0010507]; phosphatidylinositol biosynthetic process [GO:0006661]; phosphatidylinositol dephosphorylation [GO:0046856]; positive regulation of phosphatase activity [GO:0010922]; protein stabilization [GO:0050821]; regulation of phosphatidylinositol dephosphorylation [GO:0060304];endocytosis [GO:0006897]	cytosol [GO:0005829]; endoplasmic reticulum [GO:0005783]; perinuclear region of cytoplasm [GO:0048471]; protein-containing complex [GO:0032991]; ruffle membrane [GO:0032587];cytoplasm [GO:0005737]	phosphatidylinositol-3-phosphatase activity [GO:0004438]; protein phosphatase binding [GO:0019903];enzyme regulator activity [GO:0030234]	Cytoplasmic side {ECO:0000305}. Cytoplasm, perinuclear region {ECO:0000269|PubMed:16787938, ECO:0000269|PubMed:19038970}. Endoplasmic reticulum {ECO:0000269|PubMed:19038970}. Note=Localizes to ruffles during EGF-induced macropinocytosis (By similarity). Colocalizes with MTMR6 to the perinuclear region (PubMed:19038970). Partially localizes to the endoplasmic reticulum (PubMed:19038970). {ECO:0000…		;R-HSA-1660499;R-HSA-1660517;R-HSA-1855183	;PF06602	R-HSA-1660499	https://reactome.org/PathwayBrowser/#/R-HSA-1660499	Synthesis of PIPs at the plasma membrane	TAS	Homo sapiens	2	2	2	3.6	3.6	3.6	63.461	0.0010256	12.473	5808700	3	1	0	1	0	1	0	1	2
P51149	P51149	Ras-related protein Rab-7a	RAB7A	19.5687	20.7002	19.2974	19.4545	20.7472	20.297	18.6961	NaN	19.3866	NaN	19.1019	19.0609	NaN	19.2879	19.2799	autophagosome assembly [GO:0000045]; early endosome to late endosome transport [GO:0045022]; endocytosis [GO:0006897]; endosome to lysosome transport [GO:0008333]; endosome to plasma membrane protein transport [GO:0099638]; epidermal growth factor catabolic process [GO:0007174]; lipid catabolic process [GO:0016042]; lipophagy [GO:0061724]; multi-organism intercellular transport [GO:1902586]; nega…	cytosol [GO:0005829]; endosome membrane [GO:0010008]; extracellular exosome [GO:0070062]; extrinsic component of lysosome membrane [GO:0032419]; late endosome [GO:0005770]; late endosome membrane [GO:0031902]; lipid droplet [GO:0005811]; lysosomal membrane [GO:0005765]; lysosome [GO:0005764]; melanosome membrane [GO:0033162]; phagocytic vesicle [GO:0045335]; phagocytic vesicle membrane [GO:003067…	G protein activity [GO:0003925]; GTP binding [GO:0005525]; GTPase activity [GO:0003924]; retromer complex binding [GO:1905394];GDP binding [GO:0019003]	Cytoplasmic side {ECO:0000305}. Cytoplasmic vesicle, autophagosome membrane {ECO:0000269|PubMed:20028791}; Cytoplasmic side {ECO:0000305}. Late endosome membrane {ECO:0000269|PubMed:12944476, ECO:0000269|PubMed:14617358, ECO:0000269|PubMed:16176980, ECO:0000269|PubMed:20028791, ECO:0000269|PubMed:28325809}; Cytoplasmic side {ECO:0000305}. Lipid droplet {ECO:0000250|UniProtKB:P51150}. Endosome mem…		;R-HSA-2132295;R-HSA-6798695;R-HSA-8854214;R-HSA-8873719;R-HSA-8876198;R-HSA-9636383;R-HSA-9636569	;PF00071	R-HSA-2132295	https://reactome.org/PathwayBrowser/#/R-HSA-2132295	MHC class II antigen presentation	TAS	Homo sapiens	7	7	7	26.6	26.6	26.6	23.489	0	49.928	132400000	49	1	3	7	4	4	5	4	3
P61106	P61106	Ras-related protein Rab-14	RAB14	NaN	NaN	NaN	NaN	NaN	NaN	NaN	NaN	NaN	NaN	NaN	NaN	NaN	NaN	NaN	endocytic recycling [GO:0032456]; fibroblast growth factor receptor signaling pathway [GO:0008543]; Golgi to endosome transport [GO:0006895]; intracellular protein transport [GO:0006886]; intracellular transport [GO:0046907]; neutrophil degranulation [GO:0043312]; phagolysosome assembly involved in apoptotic cell clearance [GO:0090387]; phagosome maturation [GO:0090382]; phosphatidylinositol bios…	early endosome [GO:0005769]; early endosome membrane [GO:0031901]; endomembrane system [GO:0012505]; extracellular exosome [GO:0070062]; Golgi membrane [GO:0000139]; Golgi stack [GO:0005795]; intracellular membrane-bounded organelle [GO:0043231]; late endosome [GO:0005770]; lysosomal membrane [GO:0005765]; lysosome [GO:0005764]; nuclear outer membrane-endoplasmic reticulum membrane network [GO:00…	GTP binding [GO:0005525]; GTPase activity [GO:0003924]; myosin V binding [GO:0031489];GDP binding [GO:0019003]	Cytoplasmic side {ECO:0000305}. Cytoplasmic vesicle, phagosome {ECO:0000269|PubMed:21255211}. Note=Recruited to recycling endosomes by DENND6A (PubMed:22595670). Recruited to phagosomes containing S.aureus or M.tuberculosis (PubMed:21255211). {ECO:0000269|PubMed:21255211, ECO:0000269|PubMed:22595670}.; Cytoplasmic side {ECO:0000305}. Golgi apparatus membrane {ECO:0000269|PubMed:16962593}; Cytopla…		;R-HSA-1445148;R-HSA-1660499;R-HSA-6798695;R-HSA-8873719;R-HSA-8876198	;PF00071	R-HSA-1445148	https://reactome.org/PathwayBrowser/#/R-HSA-1445148	Translocation of SLC2A4 (GLUT4) to the plasma membrane	IEA	Homo sapiens	1	1	1	7	7	7	23.897	0.0063898	6.8436	12449000	3	1	1	1	0	1	1	1	0
Q9P253	Q9P253	Vacuolar protein sorting-associated protein 18 homolog	VPS18	NaN	NaN	NaN	NaN	NaN	NaN	NaN	NaN	NaN	NaN	NaN	NaN	NaN	NaN	NaN	endosome organization [GO:0007032]; endosome to lysosome transport [GO:0008333]; intracellular protein transport [GO:0006886]; lysosome organization [GO:0007040]; negative regulation of intracellular estrogen receptor signaling pathway [GO:0033147]; protein ubiquitination [GO:0016567]; regulation of SNARE complex assembly [GO:0035542]; regulation of synaptic vesicle exocytosis [GO:2000300]; vacuo…	AP-3 adaptor complex [GO:0030123]; autophagosome [GO:0005776]; clathrin-coated vesicle [GO:0030136]; CORVET complex [GO:0033263]; early endosome [GO:0005769]; endosome [GO:0005768]; glutamatergic synapse [GO:0098978]; HOPS complex [GO:0030897]; late endosome [GO:0005770]; late endosome membrane [GO:0031902]; lysosomal membrane [GO:0005765]; lysosome [GO:0005764]; presynapse [GO:0098793];actin fil…	metal ion binding [GO:0046872]; protein-macromolecule adaptor activity [GO:0030674]; syntaxin binding [GO:0019905]; ubiquitin protein ligase activity [GO:0061630];actin binding [GO:0003779]	Cytoplasmic side {ECO:0000305}. Early endosome {ECO:0000269|PubMed:18552835}. Cytoplasmic vesicle, autophagosome {ECO:0000305}. Cytoplasmic vesicle, clathrin-coated vesicle {ECO:0000305}. Note=Cytoplasmic, peripheral membrane protein associated with early endosomes and late endosomes/lysosomes.; Cytoplasmic side {ECO:0000305}. Lysosome membrane {ECO:0000269|PubMed:11382755, ECO:0000269|PubMed:218…	;Q9P253		;PF00637;PF05131						1	1	1	1.3	1.3	1.3	110.18	0.0051635	8.1074	4445700	4	1	0	0	0	0	1	0	1
Q86Y82	Q86Y82	Syntaxin-12	STX12	NaN	17.4074	NaN	17.7207	17.3505	NaN	NaN	NaN	NaN	NaN	NaN	NaN	NaN	NaN	18.471	cholesterol efflux [GO:0033344]; intracellular protein transport [GO:0006886]; protein stabilization [GO:0050821]; vesicle docking [GO:0048278]; vesicle fusion [GO:0006906];autophagosome assembly [GO:0000045]	endomembrane system [GO:0012505]; Golgi apparatus [GO:0005794]; Golgi membrane [GO:0000139]; integral component of membrane [GO:0016021]; integral component of synaptic vesicle membrane [GO:0030285]; intracellular membrane-bounded organelle [GO:0043231]; membrane raft [GO:0045121]; nucleoplasm [GO:0005654]; phagocytic vesicle [GO:0045335]; phagophore assembly site [GO:0000407]; postsynaptic recyc…	SNARE binding [GO:0000149];SNAP receptor activity [GO:0005484]	Cytoplasmic side {ECO:0000305}. Early endosome membrane {ECO:0000250|UniProtKB:G3V7P1}; Single-pass type IV membrane protein {ECO:0000250|UniProtKB:G3V7P1}.; Single-pass type IV membrane protein {ECO:0000250|UniProtKB:G3V7P1}. Endomembrane system {ECO:0000305}; Single-pass type IV membrane protein {ECO:0000250|UniProtKB:G3V7P1}. Golgi apparatus membrane; Single-pass type IV membrane protein {ECO:…	;Q86Y82		;PF05739;PF14523						2	2	2	6.5	6.5	6.5	31.642	0.0019305	11.953	13130000	5	1	0	2	1	2	2	1	0
Q13596	Q13596	Sorting nexin-1	SNX1	NaN	18.4799	17.8078	17.9814	18.4435	18.0461	NaN	NaN	17.8003	NaN	NaN	17.3902	NaN	NaN	NaN	intracellular protein transport [GO:0006886]; lamellipodium morphogenesis [GO:0072673]; positive regulation of protein catabolic process [GO:0045732]; receptor internalization [GO:0031623]; retrograde transport, endosome to Golgi [GO:0042147];early endosome to Golgi transport [GO:0034498]	cytosol [GO:0005829]; early endosome membrane [GO:0031901]; endosome [GO:0005768]; endosome membrane [GO:0010008]; Golgi apparatus [GO:0005794]; intracellular membrane-bounded organelle [GO:0043231]; lamellipodium [GO:0030027]; lysosome [GO:0005764]; membrane [GO:0016020]; protein-containing complex [GO:0032991]; retromer complex [GO:0030904]; retromer, tubulation complex [GO:0030905]; vesicle [G…	epidermal growth factor receptor binding [GO:0005154]; identical protein binding [GO:0042802]; insulin receptor binding [GO:0005158]; leptin receptor binding [GO:1990460]; phosphatidylinositol binding [GO:0035091]; protein heterodimerization activity [GO:0046982]; protein homodimerization activity [GO:0042803]; transferrin receptor binding [GO:1990459];cadherin binding [GO:0045296]	Cytoplasmic side {ECO:0000305}. Early endosome membrane; Cytoplasmic side. Cell projection, lamellipodium {ECO:0000269|PubMed:20604901}. Note=Enriched on tubular elements of the early endosome membrane. Binds preferentially to highly curved membranes enriched in phosphatidylinositol 3-phosphate (PtdIns(3P)) or phosphatidylinositol 3,5-bisphosphate (PtdIns(3,5)P2) (PubMed:15498486). Colocalized wi…	;Q13596		;PF00787;PF03700;PF09325						5	5	4	11.9	11.9	10	59.069	0	31.431	25887000	16	1	1	4	2	3	4	2	0
P61019;Q8WUD1	P61019;Q8WUD1	Ras-related protein Rab-2A;Ras-related protein Rab-2B	RAB2A;RAB2B	NaN	NaN	NaN	NaN	NaN	NaN	NaN	NaN	NaN	NaN	NaN	NaN	NaN	NaN	NaN	Golgi organization [GO:0007030]; post-translational protein modification [GO:0043687]; protein transport [GO:0015031]; vesicle-mediated transport [GO:0016192];endoplasmic reticulum to Golgi vesicle-mediated transport [GO:0006888];positive regulation of exocytosis [GO:0045921]	endoplasmic reticulum membrane [GO:0005789]; endoplasmic reticulum-Golgi intermediate compartment membrane [GO:0033116]; extracellular exosome [GO:0070062]; Golgi apparatus [GO:0005794]; Golgi membrane [GO:0000139]; lysosomal membrane [GO:0005765]; melanosome [GO:0042470]; nucleus [GO:0005634]; plasma membrane [GO:0005886]; presynapse [GO:0098793];cytosol [GO:0005829];endoplasmic reticulum membra…	GTP binding [GO:0005525]; GTPase activity [GO:0003924];GDP binding [GO:0019003];GTPase activity [GO:0003924]	Cytoplasmic side {ECO:0000305}. Endoplasmic reticulum membrane {ECO:0000305}. Golgi apparatus membrane {ECO:0000305}.; Lipid-anchor {ECO:0000269|PubMed:17081065}. Melanosome {ECO:0000269|PubMed:17081065}. Endoplasmic reticulum membrane {ECO:0000305}; Lipid-anchor {ECO:0000305}; Lipid-anchor {ECO:0000305}. Golgi apparatus membrane {ECO:0000305}; Lipid-anchor {ECO:0000305}. Note=Identified by mass …		;R-HSA-162658;R-HSA-8873719	;PF00071	R-HSA-162658;R-HSA-8873719	https://reactome.org/PathwayBrowser/#/R-HSA-162658;https://reactome.org/PathwayBrowser/#/R-HSA-8873719	Golgi Cisternae Pericentriolar Stack Reorganization;RAB geranylgeranylation	TAS	Homo sapiens	2	2	2	11.8	11.8	11.8	23.545	0.001087	13.209	9397400	4	2	0	2	1	0	2	2	1
P20337	P20337	Ras-related protein Rab-3B	RAB3B	NaN	NaN	NaN	NaN	17.8896	NaN	NaN	NaN	18.7892	NaN	NaN	NaN	NaN	NaN	NaN	positive regulation of dopamine uptake involved in synaptic transmission [GO:0051586]; protein localization to plasma membrane [GO:0072659]; protein secretion [GO:0009306]; regulation of exocytosis [GO:0017157]; regulation of synaptic vesicle cycle [GO:0098693]; regulation of vesicle size [GO:0097494]; vesicle docking involved in exocytosis [GO:0006904];antigen processing and presentation [GO:001…	cytoplasm [GO:0005737]; cytosol [GO:0005829]; dopaminergic synapse [GO:0098691]; endosome [GO:0005768]; extracellular exosome [GO:0070062]; Golgi apparatus [GO:0005794]; perinuclear region of cytoplasm [GO:0048471]; plasma membrane [GO:0005886]; synaptic vesicle [GO:0008021]; vesicle [GO:0031982];anchored component of synaptic vesicle membrane [GO:0098993]	GTP binding [GO:0005525]; GTPase activity [GO:0003924]; myosin V binding [GO:0031489];GDP binding [GO:0019003]	Cytoplasmic side {ECO:0000305}. Golgi apparatus {ECO:0000250|UniProtKB:Q9CZT8}. Note=Colocalizes with GAS8/DRC4 in the Golgi apparatus. {ECO:0000250|UniProtKB:Q9CZT8}.; Lipid-anchor {ECO:0000305};SUBCELLULAR LOCATION: Cell membrane {ECO:0000305}		;R-HSA-8873719	;PF00071	R-HSA-8873719	https://reactome.org/PathwayBrowser/#/R-HSA-8873719	RAB geranylgeranylation	TAS	Homo sapiens	2	2	2	12.3	12.3	12.3	24.758	0.0010661	12.896	19982000	10	1	1	1	1	0	2	1	0
P61026	P61026	Ras-related protein Rab-10	RAB10	NaN	20.3281	21.0349	20.0862	20.4376	20.0273	NaN	NaN	20.6449	NaN	20.0751	20.8714	NaN	19.4952	19.8383	axonogenesis [GO:0007409]; cellular response to insulin stimulus [GO:0032869]; endoplasmic reticulum tubular network organization [GO:0071786]; endosomal transport [GO:0016197]; establishment of neuroblast polarity [GO:0045200]; establishment of protein localization to endoplasmic reticulum membrane [GO:0097051]; establishment of protein localization to membrane [GO:0090150]; Golgi to plasma memb…	cilium [GO:0005929]; cytoplasmic vesicle membrane [GO:0030659]; cytoskeleton [GO:0005856]; cytosol [GO:0005829]; endoplasmic reticulum membrane [GO:0005789]; endoplasmic reticulum tubular network [GO:0071782]; endosome [GO:0005768]; exocytic vesicle [GO:0070382]; extracellular exosome [GO:0070062]; focal adhesion [GO:0005925]; Golgi apparatus [GO:0005794]; Golgi membrane [GO:0000139]; insulin-res…	G protein activity [GO:0003925]; GDP binding [GO:0019003]; GTP binding [GO:0005525]; myosin V binding [GO:0031489];cadherin binding involved in cell-cell adhesion [GO:0098641]	Cytoplasmic side {ECO:0000305}. Golgi apparatus membrane {ECO:0000269|PubMed:23263280}. Golgi apparatus, trans-Golgi network membrane {ECO:0000250|UniProtKB:P24409}. Endosome membrane {ECO:0000269|PubMed:16641372}. Recycling endosome membrane {ECO:0000250|UniProtKB:P24409}. Cytoplasmic vesicle, phagosome membrane {ECO:0000250|UniProtKB:P24409}. Cytoplasm, cytoskeleton, cilium basal body {ECO:0000…		;R-HSA-1445148;R-HSA-6798695;R-HSA-8873719;R-HSA-8876198	;PF00071	R-HSA-1445148	https://reactome.org/PathwayBrowser/#/R-HSA-1445148	Translocation of SLC2A4 (GLUT4) to the plasma membrane	IEA	Homo sapiens	4	2	2	23	11.5	11.5	22.541	0.0011351	14.043	91580000	15	1	1	4	4	3	4	3	2
O60664	O60664	Perilipin-3	PLIN3	19.1145	20.1718	NaN	18.6838	NaN	NaN	19.3759	NaN	19.5612	21.7205	NaN	21.4893	19.6006	18.5357	NaN	positive regulation of sequestering of triglyceride [GO:0010890]; vesicle-mediated transport [GO:0016192];lipid storage [GO:0019915]	cytosol [GO:0005829]; endosome [GO:0005768]; endosome membrane [GO:0010008]; Golgi apparatus [GO:0005794]; lipid droplet [GO:0005811]; membrane [GO:0016020]; transport vesicle [GO:0030133];cytoplasm [GO:0005737]	cadherin binding [GO:0045296]	Cytoplasmic side {ECO:0000305}. Lipid droplet {ECO:0000305}. Note=Membrane associated on endosomes. Detected in the envelope and the core of lipid bodies and in lipid sails. {ECO:0000305}.; Peripheral membrane protein {ECO:0000305};SUBCELLULAR LOCATION: Cytoplasm {ECO:0000269|PubMed:15545278, ECO:0000269|PubMed:26357594, ECO:0000269|PubMed:9590177}. Endosome membrane {ECO:0000305}	;O60664	;R-HSA-163560;R-HSA-6811440;R-HSA-9613354;R-HSA-9613829;R-HSA-9615710;R-HSA-9706019	;PF03036	R-HSA-163560	https://reactome.org/PathwayBrowser/#/R-HSA-163560	Triglyceride catabolism	TAS	Homo sapiens	4	4	4	13.1	13.1	13.1	47.074	0	35.667	62174000	14	1	2	2	0	2	1	1	2
Q15286	Q15286	Ras-related protein Rab-35	RAB35	NaN	NaN	NaN	NaN	NaN	NaN	NaN	NaN	NaN	NaN	NaN	NaN	NaN	NaN	NaN	cellular response to nerve growth factor stimulus [GO:1990090]; endocytic recycling [GO:0032456]; endosomal transport [GO:0016197]; mitotic cytokinesis [GO:0000281]; neuron projection development [GO:0031175]; plasma membrane to endosome transport [GO:0048227]; protein localization [GO:0008104]; protein localization to endosome [GO:0036010]; protein transport [GO:0015031]; Rab protein signal tran…	cell projection membrane [GO:0031253]; clathrin-coated endocytic vesicle [GO:0045334]; clathrin-coated endocytic vesicle membrane [GO:0030669]; clathrin-coated pit [GO:0005905]; cytosol [GO:0005829]; endosome membrane [GO:0010008]; extracellular exosome [GO:0070062]; intercellular bridge [GO:0045171]; melanosome [GO:0042470]; plasma membrane [GO:0005886]; recycling endosome membrane [GO:0055038];…	GTP binding [GO:0005525]; GTPase activity [GO:0003924]; phosphatidylinositol-4,5-bisphosphate binding [GO:0005546];GDP binding [GO:0019003]	Cytoplasmic side {ECO:0000305}. Membrane, clathrin-coated pit {ECO:0000269|PubMed:16950109}. Cytoplasmic vesicle, clathrin-coated vesicle {ECO:0000269|PubMed:16950109}. Endosome {ECO:0000269|PubMed:16950109, ECO:0000269|PubMed:21951725}. Melanosome {ECO:0000269|PubMed:17081065}. Note=Present on sorting endosomes and recycling endosome tubules (PubMed:16950109). Tends to be enriched in PIP2-positi…		;R-HSA-8854214;R-HSA-8873719;R-HSA-8876198	;PF00071	R-HSA-8854214	https://reactome.org/PathwayBrowser/#/R-HSA-8854214	TBC/RABGAPs	TAS	Homo sapiens	1	1	1	7	7	7	23.025	0.0063191	6.7506	13851000	5	1	0	1	1	0	1	1	0
Q9H223	Q9H223	EH domain-containing protein 4	EHD4	19.6639	19.4122	19.2697	NaN	19.8339	19.6856	19.7954	NaN	NaN	NaN	NaN	NaN	NaN	NaN	NaN	cilium assembly [GO:0060271]; endocytic recycling [GO:0032456]; endocytosis [GO:0006897]; endosomal transport [GO:0016197]; pinocytosis [GO:0006907]; positive regulation of peptidyl-tyrosine phosphorylation [GO:0050731]; protein homooligomerization [GO:0051260]; protein localization to plasma membrane [GO:0072659]; regulation of endocytosis [GO:0030100];cellular response to growth factor stimulus…	early endosome membrane [GO:0031901]; endocytic vesicle [GO:0030139]; endoplasmic reticulum [GO:0005783]; extracellular exosome [GO:0070062]; intracellular membrane-bounded organelle [GO:0043231]; membrane [GO:0016020]; nucleus [GO:0005634]; perinuclear region of cytoplasm [GO:0048471]; plasma membrane [GO:0005886]; recycling endosome membrane [GO:0055038];early endosome [GO:0005769]	cadherin binding [GO:0045296]; calcium ion binding [GO:0005509]; GTP binding [GO:0005525]; nucleic acid binding [GO:0003676];ATP binding [GO:0005524]	Cytoplasmic side {ECO:0000305}.; Cytoplasmic side {ECO:0000305}. Cell membrane {ECO:0000250|UniProtKB:Q9EQP2}; Cytoplasmic side {ECO:0000305}. Recycling endosome membrane {ECO:0000269|PubMed:18331452}; Peripheral membrane protein {ECO:0000305};SUBCELLULAR LOCATION: Early endosome membrane {ECO:0000269|PubMed:18331452}			;PF00350;PF12763;PF16880;PF18150						3	3	2	7.9	7.9	5.9	61.174	0	23.58	45021000	22	1	2	2	2	1	2	2	2
Q9UBI6	Q9UBI6	Guanine nucleotide-binding protein G(I)/G(S)/G(O) subunit gamma-12	GNG12	NaN	NaN	NaN	NaN	NaN	NaN	NaN	NaN	NaN	NaN	NaN	NaN	NaN	NaN	NaN	G protein-coupled receptor signaling pathway [GO:0007186]; response to lipopolysaccharide [GO:0032496]; signal transduction [GO:0007165];cerebral cortex development [GO:0021987]	extracellular exosome [GO:0070062]; G-protein beta/gamma-subunit complex [GO:0031680]; heterotrimeric G-protein complex [GO:0005834]; plasma membrane [GO:0005886];actin filament [GO:0005884]	PDZ domain binding [GO:0030165]; phosphate ion binding [GO:0042301];G-protein beta-subunit binding [GO:0031681]	Cytoplasmic side {ECO:0000305}.; Lipid-anchor {ECO:0000305};SUBCELLULAR LOCATION: Cell membrane {ECO:0000305}	;Q9UBI6	;R-HSA-1296041;R-HSA-163359;R-HSA-202040;R-HSA-381676;R-HSA-392170;R-HSA-392451;R-HSA-392851;R-HSA-400042;R-HSA-4086398;R-HSA-416476;R-HSA-416482;R-HSA-418217;R-HSA-418555;R-HSA-418592;R-HSA-418594;R-HSA-418597;R-HSA-420092;R-HSA-428930;R-HSA-432040;R-HSA-456926;R-HSA-500657;R-HSA-6814122;R-HSA-8964315;R-HSA-8964616;R-HSA-9009391;R-HSA-9660821;R-HSA-997272	;PF00631	R-HSA-1296041	https://reactome.org/PathwayBrowser/#/R-HSA-1296041	Activation of G protein gated Potassium channels	TAS	Homo sapiens	2	2	2	19.4	19.4	19.4	8.0061	0.0010977	13.302	11244000	4	1	0	1	0	0	1	0	1
P84095	P84095	Rho-related GTP-binding protein RhoG	RHOG	NaN	19.116	19.237	19.0914	19.6447	19.316	NaN	NaN	19.4707	NaN	18.3817	18.4801	NaN	NaN	19.5643	actin filament organization [GO:0007015]; activation of GTPase activity [GO:0090630]; cell chemotaxis [GO:0060326]; cell projection assembly [GO:0030031]; cortical cytoskeleton organization [GO:0030865]; engulfment of apoptotic cell [GO:0043652]; establishment or maintenance of cell polarity [GO:0007163]; motor neuron axon guidance [GO:0008045]; neutrophil degranulation [GO:0043312]; positive reg…	cell projection [GO:0042995]; cytoplasmic vesicle [GO:0031410]; cytoskeleton [GO:0005856]; cytosol [GO:0005829]; endoplasmic reticulum membrane [GO:0005789]; extracellular exosome [GO:0070062]; focal adhesion [GO:0005925]; intracellular membrane-bounded organelle [GO:0043231]; plasma membrane [GO:0005886]; secretory granule membrane [GO:0030667];cell cortex [GO:0005938]	GTP binding [GO:0005525]; protein kinase binding [GO:0019901];GTPase activity [GO:0003924]	Cytoplasmic side {ECO:0000305}.; Lipid-anchor {ECO:0000305};SUBCELLULAR LOCATION: Cell membrane {ECO:0000305}		;R-HSA-114604;R-HSA-1257604;R-HSA-194840;R-HSA-2219530;R-HSA-5625970;R-HSA-6798695;R-HSA-6811558	;PF00071	R-HSA-114604	https://reactome.org/PathwayBrowser/#/R-HSA-114604	GPVI-mediated activation cascade	TAS	Homo sapiens	4	3	3	36.6	30.9	30.9	21.308	0	21.848	54143000	22	1	1	4	3	3	4	3	2
O60493;Q9UMY4	O60493	Sorting nexin-3	SNX3	21.9357	22.6546	21.7438	23.03	22.5966	22.381	22.4163	21.1499	21.9643	18.9868	18.9129	18.3789	21.5323	21.3352	21.1909	intralumenal vesicle formation [GO:0070676]; late endosome to Golgi transport [GO:0034499]; membrane invagination [GO:0010324]; negative regulation of early endosome to late endosome transport [GO:2000642]; negative regulation of gene expression [GO:0010629]; negative regulation of phagocytosis [GO:0050765]; negative regulation of protein catabolic process [GO:0042177]; negative regulation of pro…	cytoplasm [GO:0005737]; cytosol [GO:0005829]; early endosome [GO:0005769]; early endosome membrane [GO:0031901]; early phagosome [GO:0032009]; endosome membrane [GO:0010008]; extracellular exosome [GO:0070062]; retromer complex [GO:0030904];clathrin-coated vesicle [GO:0030136];early endosome [GO:0005769]	phosphatidylinositol binding [GO:0035091]; phosphatidylinositol-3-phosphate binding [GO:0032266]; phosphatidylinositol-4-phosphate binding [GO:0070273]; phosphatidylinositol-5-phosphate binding [GO:0010314]; protein phosphatase binding [GO:0019903]; retromer complex binding [GO:1905394];enzyme binding [GO:0019899];phosphatidylinositol-3,5-bisphosphate binding [GO:0080025]	Cytoplasmic side {ECO:0000305}.; Peripheral membrane protein {ECO:0000305};SUBCELLULAR LOCATION: Early endosome {ECO:0000269|PubMed:11433298, ECO:0000269|PubMed:21725319, ECO:0000269|PubMed:30213940}. Cytoplasmic vesicle, phagosome {ECO:0000269|PubMed:23237080}. Note=Colocalizes to clathrin-coated endosomal vesicles morphologically distinct from retromer-decorated non-branched endosomal tubule st…		;R-HSA-3238698;R-HSA-5689880	;PF00787	R-HSA-3238698	https://reactome.org/PathwayBrowser/#/R-HSA-3238698	WNT ligand biogenesis and trafficking	TAS	Homo sapiens	13	13	13	76.5	76.5	76.5	18.762	0	317.44	575870000	129	2	6	11	9	8	11	12	8
Q14318	Q14318	Peptidyl-prolyl cis-trans isomerase FKBP8	FKBP8	NaN	NaN	NaN	NaN	NaN	NaN	NaN	NaN	NaN	NaN	NaN	NaN	NaN	NaN	NaN	camera-type eye development [GO:0043010]; cell fate specification [GO:0001708]; dorsal/ventral neural tube patterning [GO:0021904]; intracellular signal transduction [GO:0035556]; multicellular organism growth [GO:0035264]; negative regulation of apoptotic process [GO:0043066]; negative regulation of protein phosphorylation [GO:0001933]; positive regulation of BMP signaling pathway [GO:0030513]; …	endoplasmic reticulum [GO:0005783]; integral component of endoplasmic reticulum membrane [GO:0030176]; membrane [GO:0016020]; mitochondrial membrane [GO:0031966]; mitochondrion [GO:0005739]; protein-containing complex [GO:0032991];cytosol [GO:0005829]	identical protein binding [GO:0042802]; metal ion binding [GO:0046872]; peptidyl-prolyl cis-trans isomerase activity [GO:0003755]; protein folding chaperone [GO:0044183];disordered domain specific binding [GO:0097718]	Cytoplasmic side {ECO:0000305}.; Single-pass membrane protein; SUBCELLULAR LOCATION: [Isoform 1]: Mitochondrion membrane {ECO:0000269|PubMed:12510191, ECO:0000269|PubMed:18385096}; SUBCELLULAR LOCATION: [Isoform 3]: Mitochondrion membrane {ECO:0000269|PubMed:18385096};SUBCELLULAR LOCATION: Mitochondrion {ECO:0000269|PubMed:16176796}. Mitochondrion membrane {ECO:0000305}	;Q14318	;R-HSA-5689880	;PF00254;PF07719	R-HSA-5689880	https://reactome.org/PathwayBrowser/#/R-HSA-5689880	Ub-specific processing proteases	TAS	Homo sapiens	2	2	2	6.1	6.1	6.1	44.561	0.001	12.308	10592000	6	1	0	1	0	1	1	0	1
P06493;Q00526;Q00535;Q00534;Q96Q40;O94921;Q07002;Q00536;Q00537;Q9NYV4;Q14004	P06493	Cyclin-dependent kinase 1	CDK1	NaN	20.1023	20.3528	19.8938	20.1287	20.7029	19.9717	19.7969	20.1686	19.2144	19.5975	20.2405	19.7554	19.3622	19.4137	apoptotic process [GO:0006915]; axonogenesis [GO:0007409]; behavioral response to cocaine [GO:0048148]; calcium ion import [GO:0070509]; cell cycle arrest [GO:0007050]; cell dedifferentiation [GO:0043697]; cell division [GO:0051301]; cell migration [GO:0016477]; cell population proliferation [GO:0008283]; cell-matrix adhesion [GO:0007160]; cellular response to amyloid-beta [GO:1904646]; cellular …	cell junction [GO:0030054]; chromosome, telomeric region [GO:0000781]; cyclin B1-CDK1 complex [GO:0097125]; cyclin K-CDK12 complex [GO:0002944]; cyclin K-CDK13 complex [GO:0002945]; cyclin-dependent protein kinase holoenzyme complex [GO:0000307]; cytoplasm [GO:0005737]; cytoplasmic cyclin-dependent protein kinase holoenzyme complex [GO:0000308]; cytosol [GO:0005829]; dendrite [GO:0030425]; endopl…	ATP binding [GO:0005524]; cyclin binding [GO:0030332]; cyclin-dependent protein kinase activity [GO:0097472]; cyclin-dependent protein serine/threonine kinase activity [GO:0004693]; ephrin receptor binding [GO:0046875]; ErbB-2 class receptor binding [GO:0005176]; ErbB-3 class receptor binding [GO:0043125]; FBXO family protein binding [GO:0098770]; histone kinase activity [GO:0035173]; Hsp90 prote…	Cytoplasmic side. Cell junction, synapse, synaptosome {ECO:0000250}. Note=Colocalizes with insulin in pancreas islets. Recruited to the cell membrane by CCNY.; Peripheral membrane protein; Peripheral membrane protein. Cytoplasm. Nucleus. Note=Recruited to the cell membrane by CCNY.; Peripheral membrane protein. Perikaryon. Cell projection, lamellipodium {ECO:0000250}. Cell projection, growth cone…	;P06493;Q00526;Q00534;Q00535;Q9NYV4	;R-HSA-110056;R-HSA-113507;R-HSA-1362300;R-HSA-162658;R-HSA-170145;R-HSA-174048;R-HSA-174184;R-HSA-176408;R-HSA-176412;R-HSA-176417;R-HSA-180024;R-HSA-2299718;R-HSA-2465910;R-HSA-2500257;R-HSA-2514853;R-HSA-2559580;R-HSA-2559582;R-HSA-2559585;R-HSA-2565942;R-HSA-2980767;R-HSA-2995383;R-HSA-3301854;R-HSA-380259;R-HSA-380270;R-HSA-380284;R-HSA-380320;R-HSA-399956;R-HSA-4419969;R-HSA-5620912;R-HSA-5…	;PF00069	R-HSA-110056;R-HSA-180024;R-HSA-2559580;R-HSA-6796648	https://reactome.org/PathwayBrowser/#/R-HSA-110056;https://reactome.org/PathwayBrowser/#/R-HSA-180024;https://reactome.org/PathwayBrowser/#/R-HSA-2559580;https://reactome.org/PathwayBrowser/#/R-HSA-6796648	DARPP-32 events;MAPK3 (ERK1) activation;Oxidative Stress Induced Senescence;TP53 Regulates Transcription of DNA Repair Genes	TAS	Homo sapiens	6	6	4	20.5	20.5	17.8	34.095	0	69.811	122660000	50	11	1	4	5	4	3	4	2
Q92797	Q92797	Symplekin	SYMPK	NaN	NaN	21.7312	NaN	20.5874	NaN	NaN	NaN	21.0897	NaN	21.7547	21.3866	NaN	20.9537	NaN	mRNA 3'-end processing [GO:0031124]; mRNA export from nucleus [GO:0006406]; mRNA polyadenylation [GO:0006378]; mRNA splicing, via spliceosome [GO:0000398]; negative regulation of protein binding [GO:0032091]; positive regulation of protein dephosphorylation [GO:0035307]; termination of RNA polymerase II transcription [GO:0006369];cell adhesion [GO:0007155]	cytoplasm [GO:0005737]; cytoskeleton [GO:0005856]; cytosol [GO:0005829]; mRNA cleavage and polyadenylation specificity factor complex [GO:0005847]; nuclear body [GO:0016604]; nuclear stress granule [GO:0097165]; nucleoplasm [GO:0005654]; plasma membrane [GO:0005886];bicellular tight junction [GO:0005923]		Cytoplasmic side. Cell junction. Nucleus, nucleoplasm. Note=Cytoplasmic face of adhesion plaques (major) and nucleoplasm (minor) (in cells with TJ). Nucleoplasm (in cells without TJ). Nuclear bodies of heat-stressed cells. Colocalizes with HSF1 in nuclear stress bodies upon heat shock (PubMed:14707147). {ECO:0000269|PubMed:14707147}.; Peripheral membrane protein;SUBCELLULAR LOCATION: Cytoplasm, c…	;Q92797	;R-HSA-159231;R-HSA-72163;R-HSA-72187;R-HSA-73856;R-HSA-77595	;PF11935;PF12295	R-HSA-159231	https://reactome.org/PathwayBrowser/#/R-HSA-159231	Transport of Mature mRNA Derived from an Intronless Transcript	TAS	Homo sapiens	3	3	3	2.5	2.5	2.5	141.15	0	19.218	90715000	11	1	1	1	2	0	3	1	1
P32455;P32456	P32455;P32456	Interferon-induced guanylate-binding protein 1;Interferon-induced guanylate-binding protein 2	GBP1;GBP2	NaN	NaN	NaN	NaN	NaN	NaN	NaN	NaN	NaN	NaN	NaN	NaN	NaN	NaN	NaN	cellular response to interleukin-1 [GO:0071347]; cellular response to tumor necrosis factor [GO:0071356]; defense response to Gram-positive bacterium [GO:0050830]; defense response to protozoan [GO:0042832]; defense response to virus [GO:0051607]; immune response [GO:0006955]; interferon-gamma-mediated signaling pathway [GO:0060333]; negative regulation of ERK1 and ERK2 cascade [GO:0070373]; nega…	cytoplasm [GO:0005737]; cytoplasmic vesicle [GO:0031410]; cytosol [GO:0005829]; extracellular region [GO:0005576]; Golgi apparatus [GO:0005794]; Golgi membrane [GO:0000139]; nucleoplasm [GO:0005654]; nucleus [GO:0005634]; perinuclear region of cytoplasm [GO:0048471]; plasma membrane [GO:0005886]; vesicle membrane [GO:0012506];actin cytoskeleton [GO:0015629];cytoplasm [GO:0005737]	cytokine binding [GO:0019955]; enzyme binding [GO:0019899]; GDP binding [GO:0019003]; GTP binding [GO:0005525]; GTPase activity [GO:0003924]; Hsp90 protein binding [GO:0051879]; identical protein binding [GO:0042802]; protein homodimerization activity [GO:0042803]; spectrin binding [GO:0030507];actin binding [GO:0003779];GTPase activity [GO:0003924]	Cytoplasmic side. Cell membrane {ECO:0000269|PubMed:21151871}. Secreted. Note=Secreted from endothelial cells in the cerebrospinal fluid, upon bacterial challenge and independently of IFNG induction. Golgi membrane localization requires isoprenylation and the presence of another IFNG-induced factor.; Lipid-anchor {ECO:0000269|PubMed:21151871}; Lipid-anchor {ECO:0000269|PubMed:21151871}. Note=GBP2…		;R-HSA-877300;R-HSA-909733	;PF02263;PF02841	R-HSA-877300	https://reactome.org/PathwayBrowser/#/R-HSA-877300	Interferon gamma signaling	TAS	Homo sapiens	2	2	2	3.2	3.2	3.2	67.93	0.0035939	11.274	12307000	3	2	0	1	1	0	0	1	0
Q6IAA8	Q6IAA8	Ragulator complex protein LAMTOR1	LAMTOR1	19.901	21.0177	19.6997	20.176	20.2992	20.6565	19.8251	19.4544	19.7235	NaN	17.9939	NaN	19.397	20.1233	20.1019	cellular protein localization [GO:0034613]; cellular response to amino acid starvation [GO:0034198]; cellular response to amino acid stimulus [GO:0071230]; cholesterol homeostasis [GO:0042632]; endosomal transport [GO:0016197]; endosome organization [GO:0007032]; lysosome localization [GO:0032418]; lysosome organization [GO:0007040]; neutrophil degranulation [GO:0043312]; positive regulation of M…	extracellular exosome [GO:0070062]; ficolin-1-rich granule membrane [GO:0101003]; late endosome membrane [GO:0031902]; lysosomal membrane [GO:0005765]; lysosome [GO:0005764]; membrane raft [GO:0045121]; plasma membrane [GO:0005886]; Ragulator complex [GO:0071986]; specific granule membrane [GO:0035579];azurophil granule membrane [GO:0035577]	GTPase binding [GO:0051020]	Cytoplasmic side. Cell membrane.; Cytoplasmic side. Lysosome membrane {ECO:0000269|PubMed:20544018}; Lipid-anchor;SUBCELLULAR LOCATION: Late endosome membrane	;Q6IAA8	;R-HSA-1632852;R-HSA-165159;R-HSA-166208;R-HSA-380972;R-HSA-5628897;R-HSA-6798695;R-HSA-8943724;R-HSA-9639288	;PF15454	R-HSA-1632852	https://reactome.org/PathwayBrowser/#/R-HSA-1632852	Macroautophagy	TAS	Homo sapiens	6	6	6	41	41	41	17.745	0	39.778	158910000	54	1	3	6	3	3	6	5	3
Q9Y5X1	Q9Y5X1	Sorting nexin-9	SNX9	NaN	NaN	NaN	NaN	NaN	NaN	NaN	NaN	NaN	NaN	NaN	NaN	NaN	NaN	NaN	endocytosis [GO:0006897]; endosomal transport [GO:0016197]; intracellular protein transport [GO:0006886]; lipid tube assembly [GO:0060988]; membrane organization [GO:0061024]; mitotic cytokinesis [GO:0000281]; plasma membrane tubulation [GO:0097320]; positive regulation of actin filament polymerization [GO:0030838]; positive regulation of GTPase activity [GO:0043547]; positive regulation of membr…	cytoplasm [GO:0005737]; cytoplasmic vesicle [GO:0031410]; cytoplasmic vesicle membrane [GO:0030659]; cytosol [GO:0005829]; extracellular exosome [GO:0070062]; extrinsic component of cytoplasmic side of plasma membrane [GO:0031234]; plasma membrane [GO:0005886]; ruffle [GO:0001726]; trans-Golgi network [GO:0005802];clathrin-coated vesicle [GO:0030136]	Arp2/3 complex binding [GO:0071933]; cadherin binding [GO:0045296]; identical protein binding [GO:0042802]; phosphatidylinositol binding [GO:0035091]; protein homodimerization activity [GO:0042803]; ubiquitin protein ligase binding [GO:0031625];1-phosphatidylinositol binding [GO:0005545]	Cytoplasmic side. Cell membrane; Cytoplasmic side. Cytoplasmic vesicle, clathrin-coated vesicle. Golgi apparatus, trans-Golgi network. Cell projection, ruffle. Cytoplasm. Note=Localized at sites of endocytosis at the cell membrane. Detected on newly formed macropinosomes. Transiently recruited to clathrin-coated pits at a late stage of clathrin-coated vesicle formation. Colocalizes with the actin…		;R-HSA-432722;R-HSA-8856828	;PF00018;PF00787;PF10456	R-HSA-432722	https://reactome.org/PathwayBrowser/#/R-HSA-432722	Golgi Associated Vesicle Biogenesis	TAS	Homo sapiens	1	1	1	2.4	2.4	2.4	66.591	0.0082894	6.4834	2547600	2	1	0	1	0	0	1	0	0
Q9BUL8	Q9BUL8	Programmed cell death protein 10	PDCD10	NaN	18.5331	NaN	NaN	18.9828	NaN	18.8713	NaN	NaN	NaN	18.035	18.1487	18.469	18.1998	NaN	cellular response to leukemia inhibitory factor [GO:1990830]; establishment of Golgi localization [GO:0051683]; Golgi reassembly [GO:0090168]; intrinsic apoptotic signaling pathway in response to hydrogen peroxide [GO:0036481]; negative regulation of apoptotic process [GO:0043066]; negative regulation of blood vessel endothelial cell proliferation involved in sprouting angiogenesis [GO:1903588]; …	cytosol [GO:0005829]; extracellular exosome [GO:0070062]; FAR/SIN/STRIPAK complex [GO:0090443]; Golgi apparatus [GO:0005794]; Golgi membrane [GO:0000139]; plasma membrane [GO:0005886];cytoplasm [GO:0005737]	protein kinase binding [GO:0019901]; protein N-terminus binding [GO:0047485];protein homodimerization activity [GO:0042803]	Cytoplasmic side. Cell membrane; Cytoplasmic side. Note=Partially co-localizes with endogenous PXN at the leading edges of migrating cells.; Peripheral membrane protein;SUBCELLULAR LOCATION: Cytoplasm. Golgi apparatus membrane									2	2	2	10.4	10.4	10.4	24.701	0.0010917	13.233	24714000	18	1	1	2	1	1	2	1	2
Q96AC1	Q96AC1	Fermitin family homolog 2	FERMT2	19.4317	20.6674	20.2038	19.6749	20.6504	20.9406	19.0722	19.1903	20.6094	18.6388	18.5289	19.6003	19.7852	20.1224	20.786	cell adhesion [GO:0007155]; cell junction assembly [GO:0034329]; cell-matrix adhesion [GO:0007160]; focal adhesion assembly [GO:0048041]; integrin activation [GO:0033622]; integrin-mediated signaling pathway [GO:0007229]; limb development [GO:0060173]; negative regulation of cell death [GO:0060548]; negative regulation of fat cell differentiation [GO:0045599]; negative regulation of vascular perm…	cell cortex [GO:0005938]; cell junction [GO:0030054]; cell surface [GO:0009986]; cell-substrate junction [GO:0030055]; cytoplasm [GO:0005737]; cytosol [GO:0005829]; extrinsic component of cytoplasmic side of plasma membrane [GO:0031234]; focal adhesion [GO:0005925]; I band [GO:0031674]; lamellipodium membrane [GO:0031258]; nucleoplasm [GO:0005654]; nucleus [GO:0005634]; plasma membrane [GO:000588…	actin filament binding [GO:0051015]; integrin binding [GO:0005178]; phosphatidylinositol-3,4,5-trisphosphate binding [GO:0005547]; protein kinase binding [GO:0019901]; SMAD binding [GO:0046332]; type I transforming growth factor beta receptor binding [GO:0034713];actin binding [GO:0003779]	Cytoplasmic side. Cell projection, lamellipodium membrane; Cytoplasmic side. Nucleus. Cytoplasm, myofibril, sarcomere, I band {ECO:0000250}. Cell surface {ECO:0000250}. Note=Colocalizes with actin stress fibers at cell-ECM focal adhesion sites. Colocalizes with ITGB3 at lamellipodia at the leading edge of spreading cells. Binds to membranes that contain phosphatidylinositides.; Peripheral membran…	;Q96AC1	;R-HSA-446353	;PF00169;PF00373;PF18124	R-HSA-446353	https://reactome.org/PathwayBrowser/#/R-HSA-446353	Cell-extracellular matrix interactions	TAS	Homo sapiens	10	10	10	27.2	27.2	27.2	77.86	0	105.82	309810000	92	1	3	8	9	5	9	8	4
P35240	P35240	Merlin	NF2	20.1198	20.9301	20.533	19.5007	20.83	21.159	19.5766	NaN	19.9938	NaN	18.9082	19.5176	NaN	19.9579	20.4946	cell-cell junction organization [GO:0045216]; ectoderm development [GO:0007398]; hippocampus development [GO:0021766]; lens fiber cell differentiation [GO:0070306]; mesoderm formation [GO:0001707]; negative regulation of cell migration [GO:0030336]; negative regulation of cell population proliferation [GO:0008285]; negative regulation of cell-cell adhesion [GO:0022408]; negative regulation of cel…	apical part of cell [GO:0045177]; cell body [GO:0044297]; cleavage furrow [GO:0032154]; cortical actin cytoskeleton [GO:0030864]; cytoplasm [GO:0005737]; cytoskeleton [GO:0005856]; cytosol [GO:0005829]; early endosome [GO:0005769]; filopodium membrane [GO:0031527]; lamellipodium [GO:0030027]; membrane [GO:0016020]; neuron projection [GO:0043005]; nucleolus [GO:0005730]; nucleus [GO:0005634]; peri…	actin binding [GO:0003779]	Cytoplasmic side. Cell projection, ruffle membrane; Cytoplasmic side. Cytoplasm, perinuclear region. Cytoplasmic granule. Cytoplasm, cytoskeleton. Note=In a fibroblastic cell line, isoform 10 is found homogeneously distributed over the entire cell, with a particularly strong staining in ruffling membranes and filopodia.; Cytoplasmic side. Nucleus. Note=In a fibroblastic cell line, isoform 1 is fo…	;P35240	;R-HSA-2029482;R-HSA-5627123	;PF00373;PF00769;PF09379;PF09380	R-HSA-2029482	https://reactome.org/PathwayBrowser/#/R-HSA-2029482	Regulation of actin dynamics for phagocytic cup formation	TAS	Homo sapiens	7	7	7	10.4	10.4	10.4	69.689	0	56.657	126360000	35	1	4	5	2	3	6	6	2
P61586	P61586	Transforming protein RhoA	RHOA	20.151	20.1406	19.855	19.7992	20.4746	19.7913	19.9165	NaN	19.6453	19.6058	19.141	19.4676	19.0721	19.9037	19.6158	actin cytoskeleton reorganization [GO:0031532]; actin filament organization [GO:0007015]; apical junction assembly [GO:0043297]; apolipoprotein A-I-mediated signaling pathway [GO:0038027]; cell junction assembly [GO:0034329]; cell migration [GO:0016477]; cellular response to chemokine [GO:1990869]; cellular response to cytokine stimulus [GO:0071345]; cellular response to lipopolysaccharide [GO:00…	cell cortex [GO:0005938]; cell junction [GO:0030054]; cell periphery [GO:0071944]; cell projection [GO:0042995]; cleavage furrow [GO:0032154]; cytoplasmic vesicle [GO:0031410]; cytoskeleton [GO:0005856]; cytosol [GO:0005829]; dendritic spine [GO:0043197]; endoplasmic reticulum membrane [GO:0005789]; endosome [GO:0005768]; extracellular exosome [GO:0070062]; extrinsic component of cytoplasmic side…	GTP binding [GO:0005525]; GTPase activity [GO:0003924]; myosin binding [GO:0017022]; protein kinase binding [GO:0019901];G protein activity [GO:0003925]	Cytoplasmic side. Cytoplasm, cytoskeleton. Cleavage furrow. Cytoplasm, cell cortex {ECO:0000269|PubMed:9635436}. Midbody. Cell projection, lamellipodium {ECO:0000250|UniProtKB:Q9QUI0}. Cell projection, dendrite {ECO:0000250|UniProtKB:Q9QUI0}. Note=Localized to cell-cell contacts in calcium-treated keratinocytes (By similarity). Translocates to the equatorial region before furrow formation in a EC…	;P61586	;R-HSA-114604;R-HSA-193634;R-HSA-194840;R-HSA-198203;R-HSA-209563;R-HSA-2173791;R-HSA-392451;R-HSA-3928662;R-HSA-3928663;R-HSA-4086400;R-HSA-416482;R-HSA-416550;R-HSA-416572;R-HSA-4420097;R-HSA-5625740;R-HSA-5625900;R-HSA-5625970;R-HSA-5627117;R-HSA-5663220;R-HSA-5666185;R-HSA-5689896;R-HSA-6785631;R-HSA-6798695;R-HSA-8849471;R-HSA-8985586	;PF00071	R-HSA-114604	https://reactome.org/PathwayBrowser/#/R-HSA-114604	GPVI-mediated activation cascade	TAS	Homo sapiens	7	7	3	29.5	29.5	13.5	21.768	0	47.397	177140000	63	1	2	6	6	4	7	6	4
O94979	O94979	Protein transport protein Sec31A	SEC31A	NaN	20.3619	NaN	NaN	20.0474	NaN	21.3096	20.9797	NaN	NaN	19.1945	20.2397	20.595	19.6046	NaN	antigen processing and presentation of peptide antigen via MHC class I [GO:0002474]; COPII vesicle coating [GO:0048208]; COPII-coated vesicle cargo loading [GO:0090110]; endoplasmic reticulum organization [GO:0007029]; endoplasmic reticulum to Golgi vesicle-mediated transport [GO:0006888]; intracellular protein transport [GO:0006886]; IRE1-mediated unfolded protein response [GO:0036498]; response…	COPII vesicle coat [GO:0030127]; cytoplasm [GO:0005737]; cytosol [GO:0005829]; endoplasmic reticulum [GO:0005783]; endoplasmic reticulum exit site [GO:0070971]; endoplasmic reticulum membrane [GO:0005789]; ER to Golgi transport vesicle membrane [GO:0012507]; intracellular membrane-bounded organelle [GO:0043231]; perinuclear region of cytoplasm [GO:0048471]; vesicle coat [GO:0030120];COPII-coated …	structural molecule activity [GO:0005198];calcium-dependent protein binding [GO:0048306]	Cytoplasmic side. Endoplasmic reticulum membrane {ECO:0000250}; Peripheral membrane protein; Peripheral membrane protein {ECO:0000250}. Cytoplasm, cytosol {ECO:0000269|PubMed:17428803}. Note=Associates with membranes in a GTP-dependent manner (By similarity). Localizes to endoplasmic reticulum exit sites (ERES), also known as transitional endoplasmic reticulum (tER) (PubMed:25201882, PubMed:28442…		;R-HSA-204005;R-HSA-2132295;R-HSA-381038;R-HSA-983170	;PF12931	R-HSA-204005	https://reactome.org/PathwayBrowser/#/R-HSA-204005	COPII-mediated vesicle transport	TAS	Homo sapiens	3	3	3	2.8	2.8	2.8	133.01	0	18.21	59678000	27	1	1	2	1	1	3	1	2
Q96CW1	Q96CW1	AP-2 complex subunit mu	AP2M1	19.5359	19.5811	20.4773	20.9206	18.4544	20.9125	20.1375	20.8685	20.3968	19.7434	19.85	20.2343	NaN	20.5413	20.8031	cellular protein-containing complex assembly [GO:0034622]; clathrin-dependent endocytosis [GO:0072583]; endocytosis [GO:0006897]; ephrin receptor signaling pathway [GO:0048013]; intracellular protein transport [GO:0006886]; low-density lipoprotein particle clearance [GO:0034383]; low-density lipoprotein particle receptor catabolic process [GO:0032802]; membrane organization [GO:0061024]; negative…	clathrin-coated endocytic vesicle [GO:0045334]; clathrin-coated endocytic vesicle membrane [GO:0030669]; clathrin-coated pit [GO:0005905]; cytoplasmic vesicle [GO:0031410]; cytosol [GO:0005829]; endocytic vesicle membrane [GO:0030666]; endolysosome membrane [GO:0036020]; extracellular exosome [GO:0070062]; intracellular membrane-bounded organelle [GO:0043231]; lysosomal membrane [GO:0005765]; pla…	ion channel binding [GO:0044325]; lipid binding [GO:0008289]; low-density lipoprotein particle receptor binding [GO:0050750]; signal sequence binding [GO:0005048];clathrin adaptor activity [GO:0035615]	Cytoplasmic side. Note=AP-2 appears to be excluded from internalizing CCVs and to disengage from sites of endocytosis seconds before internalization of the nascent CCV. {ECO:0000250|UniProtKB:P84091}.; Peripheral membrane protein;SUBCELLULAR LOCATION: Cell membrane {ECO:0000269|PubMed:31104773}. Membrane, coated pit {ECO:0000269|PubMed:31104773}	;Q96CW1	;R-HSA-164939;R-HSA-167590;R-HSA-177504;R-HSA-182218;R-HSA-190873;R-HSA-196025;R-HSA-2132295;R-HSA-3928665;R-HSA-416993 [Q96CW1-2];R-HSA-437239;R-HSA-5099900;R-HSA-5140745;R-HSA-8856825;R-HSA-8856828;R-HSA-8866427;R-HSA-8964038;R-HSA-9679191	;PF00928;PF01217	R-HSA-164939	https://reactome.org/PathwayBrowser/#/R-HSA-164939	Nef mediated downregulation of CD28 cell surface expression	TAS	Homo sapiens	9	9	9	27.6	27.6	27.6	49.654	0	57.41	151590000	44	1	2	7	8	4	9	6	3
Q9H0H5	Q9H0H5	Rac GTPase-activating protein 1	RACGAP1	NaN	20.0523	20.6123	NaN	20.2691	20.369	NaN	20.9769	20.409	NaN	20.2497	20.9281	NaN	20.5586	20.4987	antigen processing and presentation of exogenous peptide antigen via MHC class II [GO:0019886]; intracellular signal transduction [GO:0035556]; microtubule-based movement [GO:0007018]; mitotic cytokinesis [GO:0000281]; mitotic spindle midzone assembly [GO:0051256]; neuroblast proliferation [GO:0007405]; positive regulation of cytokinesis [GO:0032467]; regulation of attachment of spindle microtubu…	centralspindlin complex [GO:0097149]; cleavage furrow [GO:0032154]; cytosol [GO:0005829]; extracellular exosome [GO:0070062]; extrinsic component of cytoplasmic side of plasma membrane [GO:0031234]; Flemming body [GO:0090543]; microtubule [GO:0005874]; midbody [GO:0030496]; mitotic spindle [GO:0072686]; nucleoplasm [GO:0005654]; nucleus [GO:0005634]; spindle [GO:0005819]; spindle midzone [GO:0051…	beta-tubulin binding [GO:0048487]; gamma-tubulin binding [GO:0043015]; GTPase activator activity [GO:0005096]; metal ion binding [GO:0046872]; microtubule binding [GO:0008017]; phosphatidylinositol-3,4,5-trisphosphate binding [GO:0005547]; protein kinase binding [GO:0019901];alpha-tubulin binding [GO:0043014]	Cytoplasmic side. Note=Colocalizes with RND2 in Golgi-derived proacrosomal vesicles and the acrosome (By similarity). During interphase, localized to the nucleus and cytoplasm along with microtubules, in anaphase, is redistributed to the central spindle and, in telophase and cytokinesis, to the midbody ring, also called Flemming body. Colocalizes with RHOA at the myosin contractile ring during cy…	;Q9H0H5	;R-HSA-194840;R-HSA-2132295;R-HSA-6811434;R-HSA-983189	;PF00130;PF00620	R-HSA-194840	https://reactome.org/PathwayBrowser/#/R-HSA-194840	Rho GTPase cycle	TAS	Homo sapiens	5	5	5	8.2	8.2	8.2	71.026	0	30.398	107330000	16	1	1	5	3	1	5	3	1
Q9BXS5;Q9Y6Q5	Q9BXS5;Q9Y6Q5	AP-1 complex subunit mu-1;AP-1 complex subunit mu-2	AP1M1;AP1M2	NaN	18.6058	NaN	NaN	18.7587	18.3399	NaN	NaN	18.7939	NaN	18.8254	18.3273	NaN	18.6968	18.2729	endosome to melanosome transport [GO:0035646]; intracellular protein transport [GO:0006886]; melanosome organization [GO:0032438]; neutrophil degranulation [GO:0043312]; post-Golgi vesicle-mediated transport [GO:0006892]; protein targeting [GO:0006605]; regulation of defense response to virus by virus [GO:0050690]; vesicle targeting [GO:0006903]; vesicle-mediated transport [GO:0016192];antigen pr…	clathrin-coated vesicle [GO:0030136]; clathrin-coated vesicle membrane [GO:0030665]; cytoplasmic vesicle [GO:0031410]; cytoplasmic vesicle membrane [GO:0030659]; cytosol [GO:0005829]; extracellular exosome [GO:0070062]; Golgi membrane [GO:0000139]; intracellular membrane-bounded organelle [GO:0043231]; lysosomal membrane [GO:0005765]; membrane [GO:0016020]; plasma membrane [GO:0005886]; specific …	clathrin adaptor activity [GO:0035615]	Cytoplasmic side. Note=Component of the coat surrounding the cytoplasmic face of coated vesicles located at the Golgi complex.; Peripheral membrane protein;SUBCELLULAR LOCATION: Golgi apparatus. Cytoplasmic vesicle, clathrin-coated vesicle membrane	;Q9BXS5;Q9Y6Q5	;R-HSA-164940;R-HSA-2132295;R-HSA-432720;R-HSA-432722;R-HSA-6798695	;PF00928;PF01217	R-HSA-164940	https://reactome.org/PathwayBrowser/#/R-HSA-164940	Nef mediated downregulation of MHC class I complex cell surface expression	TAS	Homo sapiens	3	3	3	8.3	8.3	8.3	48.586	0	42.122	36232000	13	2	1	2	1	1	2	2	1
P00387	P00387	NADH-cytochrome b5 reductase 3;NADH-cytochrome b5 reductase 3 membrane-bound form;NADH-cytochrome b5 reductase 3 soluble form	CYB5R3	NaN	NaN	NaN	17.8353	NaN	NaN	NaN	NaN	17.837	NaN	NaN	NaN	NaN	NaN	19.2641	cholesterol biosynthetic process [GO:0006695]; L-ascorbic acid metabolic process [GO:0019852]; neutrophil degranulation [GO:0043312]; nitric oxide biosynthetic process [GO:0006809]; xenobiotic metabolic process [GO:0006805];blood circulation [GO:0008015]	cytoplasm [GO:0005737]; endoplasmic reticulum [GO:0005783]; endoplasmic reticulum membrane [GO:0005789]; extracellular region [GO:0005576]; hemoglobin complex [GO:0005833]; lipid droplet [GO:0005811]; membrane [GO:0016020]; mitochondrial outer membrane [GO:0005741]; mitochondrion [GO:0005739]; nitric-oxide synthase complex [GO:1903958];azurophil granule lumen [GO:0035578]	AMP binding [GO:0016208]; cytochrome-b5 reductase activity, acting on NAD(P)H [GO:0004128]; FAD binding [GO:0071949]; NAD binding [GO:0051287];ADP binding [GO:0043531]	Cytoplasmic side.; Cytoplasmic side. Mitochondrion outer membrane; Lipid-anchor; SUBCELLULAR LOCATION: [Isoform 2]: Cytoplasm. Note=Produces the soluble form found in erythrocytes.;SUBCELLULAR LOCATION: [Isoform 1]: Endoplasmic reticulum membrane		;R-HSA-196836;R-HSA-211945;R-HSA-6798695	;PF00175;PF00970	R-HSA-196836	https://reactome.org/PathwayBrowser/#/R-HSA-196836	Vitamin C (ascorbate) metabolism	TAS	Homo sapiens	1	1	1	6.3	6.3	6.3	34.234	0.0049751	7.2488	19759000	13	1	0	1	1	1	1	1	1
P35611	P35611	Alpha-adducin	ADD1	NaN	19.4369	NaN	NaN	NaN	NaN	NaN	NaN	NaN	NaN	NaN	NaN	NaN	18.7877	18.3753	actin filament bundle assembly [GO:0051017]; barbed-end actin filament capping [GO:0051016]; cell morphogenesis [GO:0000902]; cell volume homeostasis [GO:0006884]; cellular response to calcium ion [GO:0071277]; erythrocyte differentiation [GO:0030218]; hemoglobin metabolic process [GO:0020027]; homeostasis of number of cells within a tissue [GO:0048873]; in utero embryonic development [GO:0001701…	cytoplasm [GO:0005737]; cytoskeleton [GO:0005856]; cytosol [GO:0005829]; F-actin capping protein complex [GO:0008290]; focal adhesion [GO:0005925]; nuclear body [GO:0016604]; nucleoplasm [GO:0005654]; nucleus [GO:0005634]; plasma membrane [GO:0005886]; postsynaptic density [GO:0014069];adherens junction [GO:0005912]	actin filament binding [GO:0051015]; cadherin binding [GO:0045296]; calmodulin binding [GO:0005516]; protein heterodimerization activity [GO:0046982]; protein homodimerization activity [GO:0042803]; RNA binding [GO:0003723]; spectrin binding [GO:0030507]; structural constituent of cytoskeleton [GO:0005200]; transcription factor binding [GO:0008134];actin binding [GO:0003779]	Cytoplasmic side.; Peripheral membrane protein;SUBCELLULAR LOCATION: Cytoplasm, cytoskeleton. Cell membrane		;R-HSA-264870;R-HSA-381038;R-HSA-5223345	;PF00596	R-HSA-264870	https://reactome.org/PathwayBrowser/#/R-HSA-264870	Caspase-mediated cleavage of cytoskeletal proteins	TAS	Homo sapiens	2	2	2	3.8	3.8	3.8	80.954	0.0010111	12.367	20155000	10	1	0	2	1	1	1	1	0
Q9UEY8	Q9UEY8	Gamma-adducin	ADD3	NaN	20.5737	19.7625	NaN	20.3606	NaN	19.4122	NaN	19.7841	NaN	19.8167	NaN	NaN	19.52	20.6005	transmembrane transport [GO:0055085];barbed-end actin filament capping [GO:0051016]	cell cortex [GO:0005938]; cell-cell junction [GO:0005911]; condensed nuclear chromosome [GO:0000794]; cytoskeleton [GO:0005856]; cytosol [GO:0005829]; membrane [GO:0016020]; plasma membrane [GO:0005886]; postsynaptic density [GO:0014069];brush border [GO:0005903]	calmodulin binding [GO:0005516]; structural constituent of cytoskeleton [GO:0005200];actin filament binding [GO:0051015]	Cytoplasmic side.; Peripheral membrane protein;SUBCELLULAR LOCATION: Cytoplasm, cytoskeleton. Cell membrane		;R-HSA-5223345	;PF00596	R-HSA-5223345	https://reactome.org/PathwayBrowser/#/R-HSA-5223345	Miscellaneous transport and binding events	TAS	Homo sapiens	4	4	4	8.2	8.2	8.2	79.154	0	24.492	72071000	16	1	1	3	3	1	2	1	2
P06703	P06703	Protein S100-A6	S100A6	22.073	22.7786	21.8352	NaN	22.6293	22.1923	22.3855	21.3161	21.675	21.7415	22.139	21.3997	22.0977	21.506	21.5683	positive regulation of fibroblast proliferation [GO:0048146]; signal transduction [GO:0007165];axonogenesis [GO:0007409]	cytoplasm [GO:0005737]; cytosol [GO:0005829]; extracellular exosome [GO:0070062]; extracellular region [GO:0005576]; extrinsic component of cytoplasmic side of plasma membrane [GO:0031234]; nuclear envelope [GO:0005635]; nucleus [GO:0005634]; perinuclear region of cytoplasm [GO:0048471]; plasma membrane [GO:0005886]; ruffle [GO:0001726];collagen-containing extracellular matrix [GO:0062023]	calcium ion binding [GO:0005509]; ion transmembrane transporter activity [GO:0015075]; protein homodimerization activity [GO:0042803]; S100 protein binding [GO:0044548]; tropomyosin binding [GO:0005523]; zinc ion binding [GO:0008270];calcium-dependent protein binding [GO:0048306]	Cytoplasmic side.; Peripheral membrane protein;SUBCELLULAR LOCATION: Nucleus envelope. Cytoplasm. Cell membrane	;P06703		;PF01023						5	5	5	41.1	41.1	41.1	10.18	0	34.225	265910000	37	1	3	4	4	1	2	3	3
O00264	O00264	Membrane-associated progesterone receptor component 1	PGRMC1	NaN	NaN	NaN	NaN	17.8068	NaN	NaN	NaN	NaN	NaN	17.3402	NaN	NaN	NaN	NaN	neutrophil degranulation [GO:0043312];heme biosynthetic process [GO:0006783]	endomembrane system [GO:0012505]; endoplasmic reticulum [GO:0005783]; integral component of plasma membrane [GO:0005887]; membrane [GO:0016020]; mitochondrial outer membrane [GO:0005741]; neuron projection [GO:0043005]; neuronal cell body [GO:0043025]; plasma membrane [GO:0005886]; smooth endoplasmic reticulum membrane [GO:0030868]; specific granule membrane [GO:0035579]; synapse [GO:0045202];cel…	heme binding [GO:0020037]; metal ion binding [GO:0046872]; protein homodimerization activity [GO:0042803]; steroid binding [GO:0005496];amyloid-beta binding [GO:0001540]	Extracellular side {ECO:0000250|UniProtKB:O55022}.; Single-pass membrane protein {ECO:0000255}. Mitochondrion outer membrane {ECO:0000250|UniProtKB:O55022}; Single-pass membrane protein {ECO:0000255}. Smooth endoplasmic reticulum membrane {ECO:0000303|PubMed:28396637}; Single-pass membrane protein {ECO:0000305};SUBCELLULAR LOCATION: Microsome membrane {ECO:0000250|UniProtKB:Q95250}	;O00264	;R-HSA-6798695	;PF00173	R-HSA-6798695	https://reactome.org/PathwayBrowser/#/R-HSA-6798695	Neutrophil degranulation	TAS	Homo sapiens	2	2	2	7.7	7.7	7.7	21.671	0.0011455	14.338	5166400	5	1	0	1	0	0	2	1	0
Q6ZRI0	Q6ZRI0	Otogelin	OTOG	NaN	NaN	NaN	NaN	NaN	NaN	NaN	NaN	NaN	NaN	NaN	NaN	NaN	NaN	NaN	L-arabinose metabolic process [GO:0046373]; sensory perception of sound [GO:0007605];adult locomotory behavior [GO:0008344]	cytosol [GO:0005829]; extracellular matrix [GO:0031012]; extracellular space [GO:0005615];apical plasma membrane [GO:0016324]	structural molecule activity [GO:0005198];alpha-L-arabinofuranosidase activity [GO:0046556]	Extracellular side {ECO:0000250|UniProtKB:O55225}. Secreted, extracellular space {ECO:0000250|UniProtKB:O55225}. Note=Found in fiber-like structures during the maturation process of the tectorial membrane. {ECO:0000250|UniProtKB:O55225}.; Peripheral membrane protein {ECO:0000250|UniProtKB:O55225};SUBCELLULAR LOCATION: Apical cell membrane {ECO:0000250|UniProtKB:O55225}			;PF00094;PF01826;PF05270;PF08742						1	1	1	0.9	0.9	0.9	314.79	0.006993	6.6314	150120000	3	1	1	1	1	1	1	1	1
B2RPK0;P09429	B2RPK0;P09429	Putative high mobility group protein B1-like 1;High mobility group protein B1	HMGB1P1;HMGB1	NaN	NaN	NaN	NaN	NaN	NaN	NaN	NaN	NaN	NaN	NaN	NaN	NaN	NaN	NaN	apoptotic cell clearance [GO:0043277]; apoptotic DNA fragmentation [GO:0006309]; autophagy [GO:0006914]; base-excision repair [GO:0006284]; cellular response to interleukin-7 [GO:0098761]; cellular response to lipopolysaccharide [GO:0071222]; chromatin assembly [GO:0031497]; chromatin silencing [GO:0006342]; dendritic cell chemotaxis [GO:0002407]; DNA geometric change [GO:0032392]; DNA recombinat…	cell surface [GO:0009986]; condensed chromosome [GO:0000793]; early endosome [GO:0005769]; endoplasmic reticulum-Golgi intermediate compartment [GO:0005793]; extracellular region [GO:0005576]; extracellular space [GO:0005615]; ficolin-1-rich granule lumen [GO:1904813]; neuron projection [GO:0043005]; nucleoplasm [GO:0005654]; nucleus [GO:0005634]; secretory granule lumen [GO:0034774]; transcripti…	calcium-dependent protein kinase regulator activity [GO:0010858]; chemoattractant activity [GO:0042056]; C-X-C chemokine binding [GO:0019958]; cytokine activity [GO:0005125]; damaged DNA binding [GO:0003684]; DNA binding, bending [GO:0008301]; DNA polymerase binding [GO:0070182]; double-stranded DNA binding [GO:0003690]; double-stranded RNA binding [GO:0003725]; four-way junction DNA binding [GO:…	Extracellular side {ECO:0000250|UniProtKB:P63158, ECO:0000250|UniProtKB:P63159, ECO:0000269|PubMed:11154118}. Endosome {ECO:0000250|UniProtKB:P63158}. Endoplasmic reticulum-Golgi intermediate compartment {ECO:0000250|UniProtKB:P63158}. Note=In basal state predominantly nuclear. Shuttles between the cytoplasm and the nucleus (PubMed:12231511, PubMed:17114460). Translocates from the nucleus to the …	;P09429	;R-HSA-140342;R-HSA-445989;R-HSA-5686938;R-HSA-6798695;R-HSA-879415;R-HSA-933542	;PF00505;PF09011	R-HSA-140342	https://reactome.org/PathwayBrowser/#/R-HSA-140342	Apoptosis induced DNA fragmentation	TAS	Homo sapiens	1	1	1	7.1	7.1	7.1	24.238	0.0065574	7.126	38505000	8	2	1	1	1	1	1	1	1
Q6UVK1	Q6UVK1	Chondroitin sulfate proteoglycan 4	CSPG4	22.7726	23.8423	22.7905	23.444	23.7127	23.4892	23.3037	22.9826	23.218	17.0356	18.7592	18.5353	23.0347	22.4802	22.9416	angiogenesis [GO:0001525]; cell population proliferation [GO:0008283]; chondroitin sulfate biosynthetic process [GO:0030206]; chondroitin sulfate catabolic process [GO:0030207]; dermatan sulfate biosynthetic process [GO:0030208]; glial cell migration [GO:0008347]; intracellular signal transduction [GO:0035556]; platelet-derived growth factor receptor signaling pathway [GO:0048008]; positive regul…	cell surface [GO:0009986]; collagen-containing extracellular matrix [GO:0062023]; extracellular exosome [GO:0070062]; extracellular region [GO:0005576]; focal adhesion [GO:0005925]; Golgi lumen [GO:0005796]; integral component of plasma membrane [GO:0005887]; lamellipodium membrane [GO:0031258]; lysosomal lumen [GO:0043202]; nucleoplasm [GO:0005654]; plasma membrane [GO:0005886]; ruffle [GO:00017…	protein kinase binding [GO:0019901];coreceptor activity [GO:0015026]	Extracellular side {ECO:0000250|UniProtKB:Q00657}. Apical cell membrane {ECO:0000250|UniProtKB:Q00657}; Extracellular side {ECO:0000250|UniProtKB:Q00657}. Cell projection, lamellipodium membrane {ECO:0000250|UniProtKB:Q00657}; Extracellular side {ECO:0000250|UniProtKB:Q00657}. Cell surface {ECO:0000250|UniProtKB:Q00657}. Note=Localized at the apical plasma membrane it relocalizes to the lamellipo…	;Q6UVK1	;R-HSA-1971475;R-HSA-2022870;R-HSA-2022923;R-HSA-2024101;R-HSA-3560783;R-HSA-3560801;R-HSA-3595172;R-HSA-3595174;R-HSA-3595177;R-HSA-4420332	;PF00054;PF02210	R-HSA-1971475	https://reactome.org/PathwayBrowser/#/R-HSA-1971475	A tetrasaccharide linker sequence is required for GAG synthesis	TAS	Homo sapiens	67	67	67	31.3	31.3	31.3	250.53	0	323.31	3081400000	700	1	32	60	47	34	56	56	33
Q8TCZ2	Q8TCZ2	CD99 antigen-like protein 2	CD99L2	NaN	NaN	NaN	NaN	NaN	NaN	NaN	NaN	NaN	NaN	NaN	NaN	NaN	NaN	NaN	diapedesis [GO:0050904]; positive regulation of neutrophil extravasation [GO:2000391]; positive regulation of T cell extravasation [GO:2000409];cell adhesion [GO:0007155]	cell surface [GO:0009986]; focal adhesion [GO:0005925]; integral component of membrane [GO:0016021]; plasma membrane [GO:0005886];adherens junction [GO:0005912]		Extracellular side {ECO:0000250}. Cell junction {ECO:0000250}.; Single-pass type I membrane protein {ECO:0000250};SUBCELLULAR LOCATION: Cell membrane {ECO:0000250}		;R-HSA-202733	;PF12301	R-HSA-202733	https://reactome.org/PathwayBrowser/#/R-HSA-202733	Cell surface interactions at the vascular wall	IEA	Homo sapiens	1	1	1	7.6	7.6	7.6	27.986	0.0051458	7.9397	9485800	7	1	0	1	0	1	1	1	1
P25705	P25705	ATP synthase subunit alpha, mitochondrial	ATP5A1	20.5794	21.0458	19.7815	21.5261	20.7525	19.8031	20.5648	NaN	19.502	20.6453	20.8611	19.8969	21.129	20.202	19.8808	ATP synthesis coupled proton transport [GO:0015986]; cristae formation [GO:0042407]; lipid metabolic process [GO:0006629]; mitochondrial ATP synthesis coupled proton transport [GO:0042776]; negative regulation of endothelial cell proliferation [GO:0001937]; positive regulation of blood vessel endothelial cell migration [GO:0043536];ATP biosynthetic process [GO:0006754]	membrane [GO:0016020]; mitochondrial inner membrane [GO:0005743]; mitochondrial matrix [GO:0005759]; mitochondrial proton-transporting ATP synthase complex [GO:0005753]; mitochondrion [GO:0005739]; plasma membrane [GO:0005886]; proton-transporting ATP synthase complex [GO:0045259]; proton-transporting ATP synthase complex, catalytic core F(1) [GO:0045261];extracellular exosome [GO:0070062]	angiostatin binding [GO:0043532]; ATP binding [GO:0005524]; MHC class I protein binding [GO:0042288]; proton-transporting ATP synthase activity, rotational mechanism [GO:0046933]; RNA binding [GO:0003723];ADP binding [GO:0043531]	Extracellular side {ECO:0000269|PubMed:10077593}. Note=Colocalizes with HRG on the cell surface of T-cells (PubMed:19285951). {ECO:0000269|PubMed:19285951}.; Matrix side {ECO:0000250|UniProtKB:P19483}. Cell membrane {ECO:0000269|PubMed:10077593}; Peripheral membrane protein {ECO:0000250|UniProtKB:P19483}; Peripheral membrane protein {ECO:0000269|PubMed:10077593};SUBCELLULAR LOCATION: Mitochondrio…	;P25705	;R-HSA-1268020;R-HSA-163210;R-HSA-8949613	;PF00006;PF00306;PF02874	R-HSA-1268020	https://reactome.org/PathwayBrowser/#/R-HSA-1268020	Mitochondrial protein import	IEA	Homo sapiens	9	9	9	18.4	18.4	18.4	59.75	0	68.576	197720000	72	1	5	8	5	4	6	7	4
P04083	P04083	Annexin A1	ANXA1	22.1295	22.4786	21.8523	22.6951	22.8387	22.0182	22.8188	21.5636	21.7342	22.1753	22.9227	22.1257	21.864	22.2698	21.7757	adaptive immune response [GO:0002250]; alpha-beta T cell differentiation [GO:0046632]; arachidonic acid secretion [GO:0050482]; cell surface receptor signaling pathway [GO:0007166]; cellular response to glucocorticoid stimulus [GO:0071385]; cellular response to hydrogen peroxide [GO:0070301]; cellular response to vascular endothelial growth factor stimulus [GO:0035924]; cytokine-mediated signalin…	apical plasma membrane [GO:0016324]; basolateral plasma membrane [GO:0016323]; cell surface [GO:0009986]; collagen-containing extracellular matrix [GO:0062023]; cornified envelope [GO:0001533]; cytoplasm [GO:0005737]; cytoplasmic vesicle membrane [GO:0030659]; cytosol [GO:0005829]; early endosome membrane [GO:0031901]; endosome [GO:0005768]; extracellular exosome [GO:0070062]; extracellular regio…	calcium ion binding [GO:0005509]; calcium-dependent phospholipid binding [GO:0005544]; calcium-dependent protein binding [GO:0048306]; DNA/DNA annealing activity [GO:1990814]; double-stranded DNA helicase activity [GO:0036121]; identical protein binding [GO:0042802]; phospholipase A2 inhibitor activity [GO:0019834]; phospholipid binding [GO:0005543]; signaling receptor binding [GO:0005102]; singl…	Extracellular side {ECO:0000269|PubMed:10772777, ECO:0000269|PubMed:19625660, ECO:0000269|PubMed:25664854}. Secreted, extracellular exosome {ECO:0000269|PubMed:25664854}. Cytoplasmic vesicle, secretory vesicle lumen {ECO:0000269|PubMed:10772777}. Cell projection, phagocytic cup {ECO:0000250|UniProtKB:P10107}. Early endosome {ECO:0000250|UniProtKB:P19619}. Cytoplasmic vesicle membrane {ECO:0000250…		;R-HSA-416476;R-HSA-418594;R-HSA-444473;R-HSA-445355;R-HSA-6785807	;PF00191	R-HSA-416476	https://reactome.org/PathwayBrowser/#/R-HSA-416476	G alpha (q) signalling events	TAS	Homo sapiens	18	18	18	53.5	53.5	53.5	38.714	0	323.31	1362500000	220	1	11	16	14	10	18	15	11
P21964	P21964	Catechol O-methyltransferase	COMT	NaN	NaN	19.4619	20.7566	20.3514	19.5686	20.123	NaN	19.9395	19.573	19.1755	19.8466	NaN	19.1679	20.2888	developmental process [GO:0032502]; dopamine metabolic process [GO:0042417]; methylation [GO:0032259]; neurotransmitter catabolic process [GO:0042135];catecholamine catabolic process [GO:0042424]	cytosol [GO:0005829]; dendrite [GO:0030425]; extracellular exosome [GO:0070062]; integral component of membrane [GO:0016021]; intracellular membrane-bounded organelle [GO:0043231]; membrane [GO:0016020]; plasma membrane [GO:0005886];axon [GO:0030424]	L-dopa O-methyltransferase activity [GO:0102084]; magnesium ion binding [GO:0000287]; O-methyltransferase activity [GO:0008171]; orcinol O-methyltransferase activity [GO:0102938];catechol O-methyltransferase activity [GO:0016206]	Extracellular side {ECO:0000269|PubMed:21846718}.; Single-pass type II membrane protein {ECO:0000269|PubMed:21846718}; SUBCELLULAR LOCATION: [Isoform Membrane-bound]: Cell membrane {ECO:0000269|PubMed:21846718};SUBCELLULAR LOCATION: [Isoform Soluble]: Cytoplasm {ECO:0000269|PubMed:11559542}.		;R-HSA-156581;R-HSA-379397;R-HSA-379398;R-HSA-9679191	;PF01596	R-HSA-156581	https://reactome.org/PathwayBrowser/#/R-HSA-156581	Methylation	TAS	Homo sapiens	3	3	3	24.4	24.4	24.4	30.037	0	22.86	99006000	23	1	1	2	2	3	3	2	2
Q9UL25	Q9UL25	Ras-related protein Rab-21	RAB21	NaN	18.9973	19.5518	19.4218	19.3631	18.8599	NaN	NaN	19.121	NaN	18.3917	NaN	NaN	18.1613	NaN	intracellular protein transport [GO:0006886]; positive regulation of dendrite morphogenesis [GO:0050775]; positive regulation of early endosome to late endosome transport [GO:2000643]; positive regulation of receptor-mediated endocytosis [GO:0048260]; protein stabilization [GO:0050821]; Rab protein signal transduction [GO:0032482]; regulation of axon extension [GO:0030516]; regulation of exocytos…	cleavage furrow [GO:0032154]; cytoplasmic side of early endosome membrane [GO:0098559]; cytoplasmic side of plasma membrane [GO:0009898]; cytoplasmic vesicle membrane [GO:0030659]; cytosol [GO:0005829]; early endosome [GO:0005769]; early endosome membrane [GO:0031901]; endomembrane system [GO:0012505]; endoplasmic reticulum membrane [GO:0005789]; endosome [GO:0005768]; extracellular exosome [GO:0…	GTP binding [GO:0005525]; GTPase activity [GO:0003924];GDP binding [GO:0019003]	in polarized cells, observed in vesicles in the apical cytoplasm (PubMed:10887961). During mitosis, in mid-telophase, localized in the ingressing cleavage furrow (PubMed:18804435). In late telophase, detected at the opposite poles of the daughter cells, in vesicles at the base of lamellipodia formed by the separating daughter cells (PubMed:18804435). {ECO:0000250|UniProtKB:P35282, ECO:0000269|Pub…		;R-HSA-8873719;R-HSA-8876198	;PF00071	R-HSA-8873719	https://reactome.org/PathwayBrowser/#/R-HSA-8873719	RAB geranylgeranylation	TAS	Homo sapiens	3	3	3	16.4	16.4	16.4	24.347	0	22.981	42288000	22	1	1	3	3	2	2	3	1
P09382	P09382	Galectin-1	LGALS1	23.9482	23.1887	22.1821	24.41	23.0917	22.8362	24.5517	NaN	23.4242	24.5246	23.5867	23.1186	25.0244	23.0278	22.8558	cellular protein metabolic process [GO:0044267]; cellular response to glucose stimulus [GO:0071333]; cellular response to organic cyclic compound [GO:0071407]; myoblast differentiation [GO:0045445]; negative regulation of cell-substrate adhesion [GO:0010812]; negative regulation of neuron projection development [GO:0010977]; plasma cell differentiation [GO:0002317]; positive regulation of erythro…	collagen-containing extracellular matrix [GO:0062023]; cytoplasm [GO:0005737]; cytosol [GO:0005829]; endoplasmic reticulum lumen [GO:0005788]; extracellular exosome [GO:0070062]; extracellular region [GO:0005576]; extracellular space [GO:0005615]; nucleus [GO:0005634];cell surface [GO:0009986]	identical protein binding [GO:0042802]; lactose binding [GO:0030395]; laminin binding [GO:0043236]; RNA binding [GO:0003723];carbohydrate binding [GO:0030246]	it results in protein translocation from the cytoplasm into the ERGIC (endoplasmic reticulum-Golgi intermediate compartment) followed by vesicle entry and secretion. {ECO:0000269|PubMed:32272059}.; the secretion is dependent on protein unfolding and facilitated by the cargo receptor TMED10;SUBCELLULAR LOCATION: Secreted, extracellular space, extracellular matrix {ECO:0000269|PubMed:14617626}. Cyt…	;P09382	;R-HSA-381426;R-HSA-8957275	;PF00337	R-HSA-381426	https://reactome.org/PathwayBrowser/#/R-HSA-381426	Regulation of Insulin-like Growth Factor (IGF) transport and uptake by Insulin-like Growth Factor Binding Proteins (IGFBPs)	TAS	Homo sapiens	4	4	4	46.7	46.7	46.7	14.716	0	323.31	878560000	81	1	2	3	3	2	4	3	2
Q5JWF2;P63092;P38405	Q5JWF2;P63092;P38405	Guanine nucleotide-binding protein G(s) subunit alpha isoforms XLas;Guanine nucleotide-binding protein G(s) subunit alpha isoforms short;Guanine nucleotide-binding protein G(olf) subunit alpha	GNAS;GNAL	NaN	17.3366	NaN	NaN	NaN	18.7755	NaN	NaN	19.3821	18.0607	NaN	NaN	NaN	17.4899	19.1633	adenylate cyclase-activating adrenergic receptor signaling pathway [GO:0071880]; adenylate cyclase-activating dopamine receptor signaling pathway [GO:0007191]; adenylate cyclase-activating G protein-coupled receptor signaling pathway [GO:0007189]; adenylate cyclase-inhibiting G protein-coupled receptor signaling pathway [GO:0007193]; adenylate cyclase-modulating G protein-coupled receptor signali…	cytosol [GO:0005829]; dendrite [GO:0030425]; extracellular exosome [GO:0070062]; heterotrimeric G-protein complex [GO:0005834]; intrinsic component of membrane [GO:0031224]; membrane [GO:0016020]; plasma membrane [GO:0005886]; trans-Golgi network membrane [GO:0032588];apical plasma membrane [GO:0016324];cytoplasm [GO:0005737];extracellular exosome [GO:0070062]	beta-2 adrenergic receptor binding [GO:0031698]; corticotropin-releasing hormone receptor 1 binding [GO:0051430]; D1 dopamine receptor binding [GO:0031748]; G protein-coupled receptor binding [GO:0001664]; G-protein beta/gamma-subunit complex binding [GO:0031683]; GTP binding [GO:0005525]; GTPase activity [GO:0003924]; insulin-like growth factor receptor binding [GO:0005159]; ionotropic glutamate…	Lipid-anchor {ECO:0000250|UniProtKB:P63094}.; Peripheral membrane protein {ECO:0000250|UniProtKB:Q63803}. Apical cell membrane {ECO:0000269|PubMed:27120771}.;SUBCELLULAR LOCATION: Cell membrane {ECO:0000250|UniProtKB:P63094};SUBCELLULAR LOCATION: Cell membrane {ECO:0000269|PubMed:27120771}	;P63092	;R-HSA-163359;R-HSA-164378;R-HSA-170660;R-HSA-170670;R-HSA-381676;R-HSA-381753;R-HSA-392851;R-HSA-418555;R-HSA-418594;R-HSA-418597;R-HSA-420092;R-HSA-432040;R-HSA-5610787;R-HSA-9660821	;PF00503	R-HSA-163359;R-HSA-170660	https://reactome.org/PathwayBrowser/#/R-HSA-163359;https://reactome.org/PathwayBrowser/#/R-HSA-170660	Adenylate cyclase activating pathway;Glucagon signaling in metabolic regulation	TAS	Homo sapiens	5	3	3	5.8	4.2	4.2	111.02	0	17.854	36745000	12	3	3	4	3	3	3	4	2
Q9NUQ9;Q9H0Q0	Q9NUQ9;Q9H0Q0	Protein FAM49B;Protein FAM49A	FAM49B;FAM49A	NaN	18.2093	19.0031	NaN	NaN	18.914	NaN	NaN	NaN	NaN	NaN	NaN	NaN	18.1023	NaN	negative regulation of actin filament polymerization [GO:0030837]; negative regulation of small GTPase mediated signal transduction [GO:0051058]; platelet degranulation [GO:0002576]; positive regulation of interferon-gamma production [GO:0032729]; positive regulation of memory T cell activation [GO:2000568]; positive regulation of T cell activation [GO:0050870]; positive regulation of T cell medi…	extracellular exosome [GO:0070062]; extracellular region [GO:0005576]; membrane [GO:0016020]; mitochondrion [GO:0005739]; platelet alpha granule lumen [GO:0031093];cilium [GO:0005929];membrane [GO:0016020]	small GTPase binding [GO:0031267];MHC class Ib protein binding, via antigen binding groove [GO:0023030];small GTPase binding [GO:0031267]	Lipid-anchor {ECO:0000250|UniProtKB:Q9NUQ9}.; Lipid-anchor {ECO:0000305}. Mitochondrion {ECO:0000269|PubMed:29059164}.;SUBCELLULAR LOCATION: Membrane {ECO:0000250|UniProtKB:Q9NUQ9};SUBCELLULAR LOCATION: Membrane {ECO:0000305}		;R-HSA-114608	;PF07159	R-HSA-114608	https://reactome.org/PathwayBrowser/#/R-HSA-114608	Platelet degranulation	TAS	Homo sapiens	3	3	3	13.3	13.3	13.3	36.748	0	30.922	18241000	14	2	0	2	3	0	1	2	1
Q7Z2K8	Q7Z2K8	G protein-regulated inducer of neurite outgrowth 1	GPRIN1	NaN	NaN	NaN	NaN	NaN	NaN	NaN	NaN	NaN	NaN	NaN	NaN	NaN	NaN	NaN	neuron projection development [GO:0031175]	plasma membrane [GO:0005886];growth cone [GO:0030426]	phosphoprotein binding [GO:0051219]	Lipid-anchor {ECO:0000250}. Cell projection, growth cone {ECO:0000250}. Note=Highly enriched in growth cone. {ECO:0000250}.;SUBCELLULAR LOCATION: Cell membrane {ECO:0000250}		;R-HSA-9022699	;PF15235	R-HSA-9022699	https://reactome.org/PathwayBrowser/#/R-HSA-9022699	MECP2 regulates neuronal receptors and channels	IEA	Homo sapiens	1	1	1	1.4	1.4	1.4	102.4	0.0052265	9.4033	15578000	8	1	0	0	0	1	1	1	1
Q9GZQ8;A6NCE7	Q9GZQ8;A6NCE7	Microtubule-associated proteins 1A/1B light chain 3B;Microtubule-associated proteins 1A/1B light chain 3 beta 2	MAP1LC3B;MAP1LC3B2	NaN	17.822	NaN	NaN	18.7743	NaN	NaN	NaN	NaN	NaN	NaN	18.0567	NaN	18.6345	NaN	autophagosome maturation [GO:0097352]; autophagy [GO:0006914]; autophagy of mitochondrion [GO:0000422]; cellular response to nitrogen starvation [GO:0006995]; cellular response to starvation [GO:0009267]; macroautophagy [GO:0016236]; mitophagy [GO:0000423]; pexophagy [GO:0000425];autophagosome assembly [GO:0000045]	autophagosome membrane [GO:0000421]; axoneme [GO:0005930]; cytoplasmic vesicle [GO:0031410]; cytosol [GO:0005829]; endomembrane system [GO:0012505]; intracellular membrane-bounded organelle [GO:0043231]; microtubule [GO:0005874]; mitochondrion [GO:0005739]; organelle membrane [GO:0031090];autophagosome [GO:0005776]	ubiquitin protein ligase binding [GO:0031625];microtubule binding [GO:0008017]	Lipid-anchor {ECO:0000250}. Cytoplasmic vesicle, autophagosome membrane {ECO:0000250}; Lipid-anchor {ECO:0000250}. Note=LC3-II binds to the autophagic membranes. {ECO:0000250}.; Lipid-anchor. Cytoplasmic vesicle, autophagosome membrane {ECO:0000269|PubMed:20529957, ECO:0000269|PubMed:23459205, ECO:0000269|PubMed:33499712}; Lipid-anchor. Note=LC3-II binds to the autophagic membranes. LC3-II locali…		;R-HSA-1632852;R-HSA-5205685;R-HSA-8854214;R-HSA-8934903;R-HSA-9664873;R-HSA-9679504;R-HSA-9694676	;PF02991	R-HSA-1632852	https://reactome.org/PathwayBrowser/#/R-HSA-1632852	Macroautophagy	TAS	Homo sapiens	2	2	2	20.8	20.8	20.8	14.688	0.0019175	11.834	19142000	5	2	0	2	1	0	2	0	0
Q14344	Q14344	Guanine nucleotide-binding protein subunit alpha-13	GNA13	NaN	NaN	NaN	NaN	NaN	NaN	NaN	NaN	NaN	NaN	NaN	NaN	NaN	NaN	NaN	adenylate cyclase-activating G protein-coupled receptor signaling pathway [GO:0007189]; adenylate cyclase-modulating G protein-coupled receptor signaling pathway [GO:0007188]; G protein-coupled receptor signaling pathway [GO:0007186]; negative regulation of vascular associated smooth muscle cell migration [GO:1904753]; negative regulation of vascular associated smooth muscle cell proliferation [G…	cytoplasm [GO:0005737]; cytosol [GO:0005829]; extracellular exosome [GO:0070062]; focal adhesion [GO:0005925]; heterotrimeric G-protein complex [GO:0005834]; melanosome [GO:0042470]; membrane [GO:0016020]; nucleus [GO:0005634]; plasma membrane [GO:0005886];brush border membrane [GO:0031526]	G protein-coupled receptor binding [GO:0001664]; G-protein beta/gamma-subunit complex binding [GO:0031683]; GTP binding [GO:0005525]; GTPase activity [GO:0003924]; metal ion binding [GO:0046872];D5 dopamine receptor binding [GO:0031752]	Lipid-anchor {ECO:0000269|PubMed:10747909}. Melanosome {ECO:0000269|PubMed:17081065}. Cytoplasm {ECO:0000269|PubMed:10747909, ECO:0000269|PubMed:18703424}. Nucleus {ECO:0000269|PubMed:18703424}. Note=Identified by mass spectrometry in melanosome fractions from stage I to stage IV (PubMed:17081065). Detected in the cytoplasm of Leydig cells and in the seminiferous epithelium, including differentia…	;Q14344	;R-HSA-193648;R-HSA-194840;R-HSA-416482;R-HSA-428930;R-HSA-456926	;PF00503	R-HSA-193648	https://reactome.org/PathwayBrowser/#/R-HSA-193648	NRAGE signals death through JNK	TAS	Homo sapiens	1	1	1	2.7	2.7	2.7	44.049	0.0011481	14.37	19520000	21	1	1	1	1	1	1	1	1
P61224;A6NIZ1;P62834	P61224;A6NIZ1;P62834	Ras-related protein Rap-1b;Ras-related protein Rap-1b-like protein;Ras-related protein Rap-1A	RAP1B;RAP1A	20.1691	20.0593	NaN	19.5763	19.9916	21.4895	21.3268	NaN	22.0058	NaN	18.4852	19.9249	NaN	19.7109	21.4251	adaptive immune response [GO:0002250]; cell population proliferation [GO:0008283]; cellular response to cAMP [GO:0071320]; cellular response to drug [GO:0035690]; cellular response to gonadotropin-releasing hormone [GO:0097211]; cellular response to nerve growth factor stimulus [GO:1990090]; establishment of endothelial barrier [GO:0061028]; interleukin-12-mediated signaling pathway [GO:0035722];…	cell-cell junction [GO:0005911]; cytoplasm [GO:0005737]; cytosol [GO:0005829]; early endosome [GO:0005769]; endosome membrane [GO:0010008]; extracellular exosome [GO:0070062]; glutamatergic synapse [GO:0098978]; guanyl-nucleotide exchange factor complex [GO:0032045]; late endosome [GO:0005770]; lipid droplet [GO:0005811]; membrane [GO:0016020]; neuron projection [GO:0043005]; perinuclear region o…	G protein activity [GO:0003925]; GTP binding [GO:0005525]; GTPase activity [GO:0003924]; guanyl-nucleotide exchange factor activity [GO:0005085]; protein-containing complex binding [GO:0044877]; small GTPase binding [GO:0031267];GDP binding [GO:0019003]	Lipid-anchor {ECO:0000269|PubMed:11359771}. Cytoplasm {ECO:0000269|PubMed:11359771}. Cytoplasm, perinuclear region {ECO:0000269|PubMed:11359771}. Cell junction {ECO:0000250}. Early endosome {ECO:0000250}. Note=Recruited from early endosome to late endosome compartment after nerve growth factor (NGF) stimulation. Localized with RAPGEF2 at cell-cell junctions (By similarity). Colocalized with RAPGE…	;P61224;P62834	;R-HSA-170968;R-HSA-170984;R-HSA-354192;R-HSA-354194;R-HSA-372708;R-HSA-381676;R-HSA-392517;R-HSA-5674135;R-HSA-6798695;R-HSA-6802946;R-HSA-6802948;R-HSA-6802952;R-HSA-6802955;R-HSA-8875555;R-HSA-8950505;R-HSA-9649948;R-HSA-9656223	;PF00071	R-HSA-170968;R-HSA-354192	https://reactome.org/PathwayBrowser/#/R-HSA-170968;https://reactome.org/PathwayBrowser/#/R-HSA-354192	Frs2-mediated activation;Integrin signaling	TAS	Homo sapiens	4	4	4	20.7	20.7	20.7	20.825	0	30.651	146000000	34	3	2	4	1	2	4	3	2
P26006	P26006	Integrin alpha-3;Integrin alpha-3 heavy chain;Integrin alpha-3 light chain	ITGA3	NaN	20.2731	NaN	NaN	18.2058	NaN	NaN	NaN	NaN	NaN	NaN	NaN	19.8431	NaN	NaN	dendritic spine maintenance [GO:0097062]; exploration behavior [GO:0035640]; extracellular matrix organization [GO:0030198]; heart development [GO:0007507]; integrin-mediated signaling pathway [GO:0007229]; leukocyte migration [GO:0050900]; lung development [GO:0030324]; maternal process involved in female pregnancy [GO:0060135]; memory [GO:0007613]; mesodermal cell differentiation [GO:0048333]; …	cell periphery [GO:0071944]; cell surface [GO:0009986]; excitatory synapse [GO:0060076]; external side of plasma membrane [GO:0009897]; extracellular exosome [GO:0070062]; filopodium membrane [GO:0031527]; focal adhesion [GO:0005925]; growth cone filopodium [GO:1990812]; integrin alpha3-beta1 complex [GO:0034667]; integrin complex [GO:0008305]; perinuclear region of cytoplasm [GO:0048471]; plasma…	fibronectin binding [GO:0001968]; integrin binding [GO:0005178]; laminin binding [GO:0043236]; metal ion binding [GO:0046872]; protease binding [GO:0002020]; protein domain specific binding [GO:0019904]; protein heterodimerization activity [GO:0046982];collagen binding [GO:0005518]	Lipid-anchor {ECO:0000269|PubMed:15611341}. Cell projection, invadopodium membrane {ECO:0000269|PubMed:10455171}; Single-pass type I membrane protein {ECO:0000255}. Cell membrane {ECO:0000269|PubMed:15611341}; Single-pass type I membrane protein {ECO:0000255}. Cell projection, filopodium membrane {ECO:0000269|PubMed:10455171}; Single-pass type I membrane protein {ECO:0000255}. Note=Enriched prefe…	;P26006	;R-HSA-210991;R-HSA-216083;R-HSA-3000157;R-HSA-8874081	;PF01839;PF08441	R-HSA-210991	https://reactome.org/PathwayBrowser/#/R-HSA-210991	Basigin interactions	TAS	Homo sapiens	2	2	2	1.9	1.9	1.9	116.61	0.0010604	12.832	26433000	22	1	0	2	1	1	2	1	1
O95837;P50148;P29992	O95837;P50148;P29992	Guanine nucleotide-binding protein subunit alpha-14;Guanine nucleotide-binding protein G(q) subunit alpha;Guanine nucleotide-binding protein subunit alpha-11	GNA14;GNAQ;GNA11	NaN	NaN	NaN	NaN	NaN	NaN	NaN	NaN	NaN	NaN	NaN	NaN	NaN	NaN	NaN	activation of phospholipase C activity [GO:0007202]; adenylate cyclase-activating G protein-coupled receptor signaling pathway [GO:0007189]; adenylate cyclase-modulating G protein-coupled receptor signaling pathway [GO:0007188]; blood coagulation [GO:0007596]; cellular response to pH [GO:0071467]; developmental pigmentation [GO:0048066]; entrainment of circadian clock [GO:0009649]; G protein-coup…	extracellular exosome [GO:0070062]; Golgi apparatus [GO:0005794]; heterotrimeric G-protein complex [GO:0005834]; lysosomal membrane [GO:0005765]; nuclear membrane [GO:0031965]; photoreceptor outer segment [GO:0001750]; plasma membrane [GO:0005886]; synapse [GO:0045202];cytoplasm [GO:0005737];extracellular exosome [GO:0070062]	G protein-coupled receptor binding [GO:0001664]; GTP binding [GO:0005525]; GTPase activator activity [GO:0005096]; GTPase activity [GO:0003924]; metal ion binding [GO:0046872]; type 2A serotonin receptor binding [GO:0031826];G-protein beta/gamma-subunit complex binding [GO:0031683]	Lipid-anchor {ECO:0000269|PubMed:19001095}. Golgi apparatus {ECO:0000269|PubMed:19001095}. Nucleus {ECO:0000250|UniProtKB:P21279}. Nucleus membrane {ECO:0000250, ECO:0000250|UniProtKB:P21279}. Note=Colocalizes with the adrenergic receptors, ADREN1A and ADREN1B, at the nuclear membrane of cardiac myocytes. {ECO:0000250|UniProtKB:P21279}.; Lipid-anchor {ECO:0000305|PubMed:18703424}. Cytoplasm {ECO:…	;O95837;P29992;P50148	;R-HSA-399997;R-HSA-416476;R-HSA-418592;R-HSA-428930;R-HSA-434316;R-HSA-456926	;PF00503	R-HSA-399997	https://reactome.org/PathwayBrowser/#/R-HSA-399997	Acetylcholine regulates insulin secretion	TAS	Homo sapiens	2	2	2	4.5	4.5	4.5	41.57	0.002765	11.48	4812700	3	3	0	2	1	0	1	1	0
P23229	P23229	Integrin alpha-6;Integrin alpha-6 heavy chain;Integrin alpha-6 light chain;Processed integrin alpha-6	ITGA6	NaN	19.3067	NaN	19.2024	19.6143	18.9528	19.3976	NaN	NaN	NaN	NaN	NaN	NaN	18.5005	NaN	cell-substrate adhesion [GO:0031589]; cell-substrate junction assembly [GO:0007044]; cellular response to organic cyclic compound [GO:0071407]; collagen fibril organization [GO:0030199]; ectodermal cell differentiation [GO:0010668]; extracellular matrix organization [GO:0030198]; hemidesmosome assembly [GO:0031581]; integrin-mediated signaling pathway [GO:0007229]; leukocyte migration [GO:0050900…	cell surface [GO:0009986]; filopodium [GO:0030175]; focal adhesion [GO:0005925]; integrin alpha6-beta4 complex [GO:0034676]; plasma membrane [GO:0005886];adherens junction [GO:0005912]	insulin-like growth factor I binding [GO:0031994]; laminin binding [GO:0043236]; metal ion binding [GO:0046872]; neuregulin binding [GO:0038132]; protein-containing complex binding [GO:0044877];cadherin binding [GO:0045296]	Lipid-anchor {ECO:0000269|PubMed:22314500}.; Single-pass type I membrane protein {ECO:0000255}. Cell membrane {ECO:0000269|PubMed:22314500};SUBCELLULAR LOCATION: Cell membrane {ECO:0000269|PubMed:22314500}	;P23229	;R-HSA-2022090;R-HSA-210991;R-HSA-216083;R-HSA-3000157;R-HSA-3000170;R-HSA-446107	;PF01839;PF08441	R-HSA-2022090	https://reactome.org/PathwayBrowser/#/R-HSA-2022090	Assembly of collagen fibrils and other multimeric structures	TAS	Homo sapiens	3	3	3	3.6	3.6	3.6	126.6	0	20.44	44969000	14	1	1	2	1	2	2	3	2
Q00013	Q00013	55 kDa erythrocyte membrane protein	MPP1	18.6021	NaN	18.0234	18.89	18.5197	18.5698	18.6146	NaN	18.3124	NaN	18.6518	18.1508	NaN	17.5801	18.3738	signal transduction [GO:0007165];regulation of neutrophil chemotaxis [GO:0090022]	cortical cytoskeleton [GO:0030863]; membrane [GO:0016020]; plasma membrane [GO:0005886]; stereocilium [GO:0032420];centriolar satellite [GO:0034451]	guanylate kinase activity [GO:0004385]	Lipid-anchor {ECO:0000305|PubMed:1713685}. Cell projection, stereocilium {ECO:0000250|UniProtKB:P70290}. Note=Colocalizes with WHRN at stereocilium tip during hair cell development (By similarity). Colocalizes with PALS1 in the retina, at the outer limiting membrane (OLM) (By similarity). Colocalizes with WHRN in the retina, at the outer limiting membrane (OLM), outer plexifirm layer (OPL), basal…	;Q00013		;PF00018;PF00595;PF00625						2	2	2	5.2	5.2	5.2	52.296	0.0011377	14.154	33736000	38	1	2	1	2	2	2	2	2
Q96TA1	Q96TA1	Niban-like protein 1	FAM129B	19.4686	20.3103	19.6231	20.3176	20.8203	21.0972	19.2586	18.154	20.807	18.2643	18.2599	18.2034	18.1434	19.3727	20.3383	cell differentiation [GO:0030154]; gonadotropin secretion [GO:0032274]; hypomethylation of CpG island [GO:0044029]; negative regulation of angiogenesis [GO:0016525]; negative regulation of apoptotic process [GO:0043066]; negative regulation of cell population proliferation [GO:0008285]; negative regulation of DNA biosynthetic process [GO:2000279]; negative regulation of Notch signaling pathway [G…	cytoplasm [GO:0005737]; cytosol [GO:0005829]; extracellular exosome [GO:0070062]; nucleoplasm [GO:0005654]; nucleus [GO:0005634]; plasma membrane [GO:0005886];adherens junction [GO:0005912]	transcription coactivator activity [GO:0003713];cadherin binding [GO:0045296]	Lipid-anchor {ECO:0000305}. Note=In exponentially growing cells, exclusively cytoplasmic. Cell membrane localization is observed when cells reach confluency and during telophase. In melanoma cells, targeting to the plasma membrane may be impaired by C-terminal phosphorylation.;SUBCELLULAR LOCATION: Cytoplasm, cytosol. Cell junction, adherens junction. Membrane {ECO:0000305}									15	15	15	20.1	20.1	20.1	84.137	0	110.22	287260000	99	1	4	13	10	5	14	12	5
P62241	P62241	40S ribosomal protein S8	RPS8	24.12	23.7691	24.0529	23.3059	24.1323	24.1201	23.1378	24.0818	24.8761	23.583	24.6089	24.0987	23.4591	25.199	24.3331	maturation of SSU-rRNA from tricistronic rRNA transcript (SSU-rRNA, 5.8S rRNA, LSU-rRNA) [GO:0000462]; nuclear-transcribed mRNA catabolic process, nonsense-mediated decay [GO:0000184]; SRP-dependent cotranslational protein targeting to membrane [GO:0006614]; translation [GO:0006412]; translational initiation [GO:0006413]; viral transcription [GO:0019083];cytoplasmic translation [GO:0002181]	cytosolic ribosome [GO:0022626]; cytosolic small ribosomal subunit [GO:0022627]; endoplasmic reticulum [GO:0005783]; extracellular exosome [GO:0070062]; focal adhesion [GO:0005925]; membrane [GO:0016020]; nucleoplasm [GO:0005654]; nucleus [GO:0005634]; ribonucleoprotein complex [GO:1990904];cytosol [GO:0005829]	structural constituent of ribosome [GO:0003735];RNA binding [GO:0003723]	Lipid-anchor {ECO:0000305}. Note=Localized in cytoplasmic mRNP granules containing untranslated mRNAs.;SUBCELLULAR LOCATION: Cytoplasm {ECO:0000269|PubMed:17289661}. Membrane {ECO:0000305}	;P62241	;R-HSA-156827;R-HSA-156902;R-HSA-1799339;R-HSA-192823;R-HSA-2408557;R-HSA-6791226;R-HSA-72649;R-HSA-72689;R-HSA-72695;R-HSA-72702;R-HSA-72706;R-HSA-72764;R-HSA-9010553;R-HSA-9633012;R-HSA-975956;R-HSA-975957	;PF01201	R-HSA-156827	https://reactome.org/PathwayBrowser/#/R-HSA-156827	L13a-mediated translational silencing of Ceruloplasmin expression	TAS	Homo sapiens	22	22	22	66.8	66.8	66.8	24.205	0	323.31	5265200000	539	1	12	18	17	10	20	17	10
Q02952	Q02952	A-kinase anchor protein 12	AKAP12	20.3372	20.9211	20.6162	20.9847	21.1914	21.2134	20.4258	NaN	20.7516	NaN	19.4271	19.2846	19.514	19.9333	19.834	cellular response to interleukin-1 [GO:0071347]; cellular response to tumor necrosis factor [GO:0071356]; G protein-coupled receptor signaling pathway [GO:0007186]; hepatic stellate cell activation [GO:0035733]; modulation of chemical synaptic transmission [GO:0050804]; negative regulation of vascular permeability [GO:0043116]; positive regulation of ERK1 and ERK2 cascade [GO:0070374]; positive r…	cytoplasm [GO:0005737]; cytoskeleton [GO:0005856]; cytosol [GO:0005829]; focal adhesion [GO:0005925]; neuronal cell body [GO:0043025]; plasma membrane [GO:0005886]; Schaffer collateral - CA1 synapse [GO:0098685];cell cortex [GO:0005938]	calmodulin binding [GO:0005516]; protein kinase A binding [GO:0051018];adenylate cyclase binding [GO:0008179]	Lipid-anchor {ECO:0000305}. Note=May be part of the cortical cytoskeleton.;SUBCELLULAR LOCATION: Cytoplasm, cell cortex {ECO:0000305}. Cytoplasm, cytoskeleton {ECO:0000305}. Membrane {ECO:0000305}	;Q02952		;PF03832;PF10522						6	6	6	3.1	3.1	3.1	191.48	0	51.382	156250000	53	1	3	5	4	5	6	5	4
Q14254	Q14254	Flotillin-2	FLOT2	NaN	NaN	NaN	NaN	NaN	NaN	NaN	NaN	NaN	NaN	NaN	NaN	NaN	NaN	NaN	epidermis development [GO:0008544]; membrane raft assembly [GO:0001765]; negative regulation of amyloid precursor protein catabolic process [GO:1902992]; negative regulation of gene expression [GO:0010629]; positive regulation of establishment of T cell polarity [GO:1903905]; positive regulation of NF-kappaB transcription factor activity [GO:0051092]; protein localization to plasma membrane [GO:0…	basolateral plasma membrane [GO:0016323]; caveola [GO:0005901]; cell-cell contact zone [GO:0044291]; cytoplasmic vesicle [GO:0031410]; endocytic vesicle [GO:0030139]; endosome [GO:0005768]; extracellular exosome [GO:0070062]; flotillin complex [GO:0016600]; focal adhesion [GO:0005925]; intracellular membrane-bounded organelle [GO:0043231]; lamellipodium [GO:0030027]; membrane [GO:0016020]; perinu…		Lipid-anchor {ECO:0000305}. Note=Membrane-associated protein of caveolae.; Peripheral membrane protein {ECO:0000269|PubMed:20682791}. Endosome {ECO:0000269|PubMed:20682791}. Membrane {ECO:0000305}; Peripheral membrane protein {ECO:0000269|PubMed:20682791}. Membrane, caveola {ECO:0000269|PubMed:20682791};SUBCELLULAR LOCATION: Cell membrane {ECO:0000269|PubMed:20682791}	;Q14254	;R-HSA-5213460;R-HSA-5675482;R-HSA-8849932	;PF01145;PF15975	R-HSA-5213460	https://reactome.org/PathwayBrowser/#/R-HSA-5213460	RIPK1-mediated regulated necrosis	TAS	Homo sapiens	1	1	1	3.3	3.3	3.3	47.064	0.0050804	7.5827	14053000	12	1	0	1	1	1	1	1	1
Q7L014	Q7L014	Probable ATP-dependent RNA helicase DDX46	DDX46	NaN	17.6727	17.0643	18.8438	17.8467	16.8877	NaN	NaN	16.8766	20.3102	20.524	21.1522	NaN	17.7181	NaN	mRNA splicing, via spliceosome [GO:0000398]	fibrillar center [GO:0001650]; membrane [GO:0016020]; nuclear speck [GO:0016607]; nucleoplasm [GO:0005654]; nucleus [GO:0005634];Cajal body [GO:0015030]	hydrolase activity [GO:0016787]; RNA binding [GO:0003723]; RNA helicase activity [GO:0003724];ATP binding [GO:0005524]	Lipid-anchor {ECO:0000305}. Note=Present in Cajal bodies (CBs) and nuclear speckles.;SUBCELLULAR LOCATION: Nucleus speckle {ECO:0000269|PubMed:12234937}. Nucleus, Cajal body {ECO:0000269|PubMed:12234937}. Membrane {ECO:0000305}	;Q7L014	;R-HSA-72163	;PF00270;PF00271	R-HSA-72163	https://reactome.org/PathwayBrowser/#/R-HSA-72163	mRNA Splicing - Major Pathway	TAS	Homo sapiens	8	8	8	9.3	9.3	9.3	117.36	0	51.523	54871000	22	1	1	4	2	2	3	2	1
P17612;P22694;P22612	P17612;P22694	cAMP-dependent protein kinase catalytic subunit alpha;cAMP-dependent protein kinase catalytic subunit beta	PRKACA;PRKACB	19.1737	19.2042	19.6839	20.388	19.0948	19.3823	19.4958	NaN	19.5002	NaN	19.7391	19.7378	NaN	19.2469	19.0266	adaptive immune response [GO:0002250]; adenylate cyclase-modulating G protein-coupled receptor signaling pathway [GO:0007188]; blood coagulation [GO:0007596]; calcium-mediated signaling using intracellular calcium source [GO:0035584]; cell communication by electrical coupling involved in cardiac conduction [GO:0086064]; cellular response to epinephrine stimulus [GO:0071872]; cellular response to …	calcium channel complex [GO:0034704]; cAMP-dependent protein kinase complex [GO:0005952]; centrosome [GO:0005813]; ciliary base [GO:0097546]; cytoplasm [GO:0005737]; cytosol [GO:0005829]; dendritic spine [GO:0043197]; extracellular exosome [GO:0070062]; membrane [GO:0016020]; mitochondrion [GO:0005739]; neuromuscular junction [GO:0031594]; nuclear speck [GO:0016607]; nucleoplasm [GO:0005654]; nuc…	ATP binding [GO:0005524]; cAMP-dependent protein kinase activity [GO:0004691]; magnesium ion binding [GO:0000287]; manganese ion binding [GO:0030145]; protein domain specific binding [GO:0019904]; protein kinase A regulatory subunit binding [GO:0034237]; protein kinase activity [GO:0004672]; protein kinase binding [GO:0019901]; protein serine kinase activity [GO:0106310]; protein serine/threonine…	Lipid-anchor {ECO:0000305}. Note=Translocates into the nucleus (monomeric catalytic subunit). The inactive holoenzyme is found in the cytoplasm. Distributed throughout the cytoplasm in meiotically incompetent oocytes. Associated to mitochondrion as meiotic competence is acquired. Aggregates around the germinal vesicles (GV) at the immature GV stage oocytes (By similarity). Colocalizes with HSF1 i…	;P17612	;R-HSA-111931;R-HSA-163358;R-HSA-163560;R-HSA-163615;R-HSA-164378;R-HSA-180024;R-HSA-2565942;R-HSA-380259;R-HSA-380270;R-HSA-380284;R-HSA-380320;R-HSA-381676;R-HSA-392517;R-HSA-422356;R-HSA-432040;R-HSA-4420097;R-HSA-442720;R-HSA-512988;R-HSA-5578775;R-HSA-5610780;R-HSA-5610783;R-HSA-5610785;R-HSA-5610787;R-HSA-5620912;R-HSA-5621575;R-HSA-5687128;R-HSA-8853659;R-HSA-8854518;R-HSA-8963896;R-HSA-90…	;PF00069	R-HSA-111931	https://reactome.org/PathwayBrowser/#/R-HSA-111931	PKA-mediated phosphorylation of CREB	IEA	Homo sapiens	3	3	3	5.7	5.7	5.7	40.589	0	17.095	64811000	14	3	2	2	2	2	2	3	2
P84074;P37235	P84074;P37235	Neuron-specific calcium-binding protein hippocalcin;Hippocalcin-like protein 1	HPCA;HPCAL1	NaN	NaN	NaN	NaN	NaN	NaN	NaN	NaN	NaN	NaN	NaN	NaN	NaN	NaN	NaN	brain development [GO:0007420]; calcium-mediated signaling [GO:0019722]; cellular response to calcium ion [GO:0071277]; cellular response to electrical stimulus [GO:0071257]; cellular response to monosodium glutamate [GO:1904009]; inner ear development [GO:0048839]; negative regulation of guanylate cyclase activity [GO:0031283]; positive regulation of adenylate cyclase activity [GO:0045762]; posi…	cytoplasm [GO:0005737]; cytosol [GO:0005829]; dendrite cytoplasm [GO:0032839]; dendrite membrane [GO:0032590]; dendritic spine head [GO:0044327]; extrinsic component of membrane [GO:0019898]; glutamatergic synapse [GO:0098978]; neuronal cell body membrane [GO:0032809]; perikaryon [GO:0043204];axon [GO:0030424];membrane [GO:0016020]	calcium ion binding [GO:0005509]; identical protein binding [GO:0042802]; kinase binding [GO:0019900];actin binding [GO:0003779];calcium ion binding [GO:0005509]	Lipid-anchor {ECO:0000305}.; Peripheral membrane protein {ECO:0000250|UniProtKB:P84076}. Note=Association with membranes is calcium-dependent (By similarity). Enriched in the perinuclear region, probably at the trans Golgi network in response to calcium (PubMed:28398555). {ECO:0000250|UniProtKB:P84076, ECO:0000269|PubMed:28398555}.;SUBCELLULAR LOCATION: Cytoplasm, cytosol {ECO:0000250|UniProtKB:P…			;PF13499;PF13833						1	1	1	6.2	6.2	6.2	22.427	0.0050505	7.4494	62582000	12	2	1	1	1	1	1	1	1
O75410	O75410	Transforming acidic coiled-coil-containing protein 1	TACC1	NaN	20.0469	19.4296	NaN	19.927	20.0155	NaN	NaN	19.3747	NaN	19.4335	NaN	NaN	19.3508	NaN	cell population proliferation [GO:0008283]; cerebral cortex development [GO:0021987]; microtubule cytoskeleton organization [GO:0000226]; mitotic spindle organization [GO:0007052];cell division [GO:0051301]	cytosol [GO:0005829]; membrane [GO:0016020]; microtubule organizing center [GO:0005815]; midbody [GO:0030496]; nucleus [GO:0005634];cytoplasm [GO:0005737]	glucocorticoid receptor binding [GO:0035259]; nuclear receptor binding [GO:0016922]; nuclear receptor coactivator activity [GO:0030374]; peroxisome proliferator activated receptor binding [GO:0042975]; retinoic acid receptor binding [GO:0042974]; retinoid X receptor binding [GO:0046965]; thyroid hormone receptor binding [GO:0046966];estrogen receptor binding [GO:0030331]	Lipid-anchor {ECO:0000305}.; SUBCELLULAR LOCATION: [Isoform 10]: Cytoplasm {ECO:0000269|PubMed:20078863}.; SUBCELLULAR LOCATION: [Isoform 5]: Membrane {ECO:0000305};SUBCELLULAR LOCATION: Cytoplasm {ECO:0000269|PubMed:14767476}. Nucleus {ECO:0000269|PubMed:14767476}. Cytoplasm, cytoskeleton, microtubule organizing center, centrosome {ECO:0000269|PubMed:21531210}. Midbody {ECO:0000269|PubMed:215312…	;O75410		;PF05010						4	4	4	7.2	7.2	7.2	87.793	0	24.681	42790000	7	1	1	4	2	0	2	4	0
Q5M775	Q5M775	Cytospin-B	SPECC1	NaN	NaN	NaN	NaN	NaN	NaN	NaN	NaN	NaN	NaN	NaN	NaN	NaN	NaN	NaN	actin cytoskeleton organization [GO:0030036]	fibrillar center [GO:0001650]; filamentous actin [GO:0031941]; intracellular membrane-bounded organelle [GO:0043231]; membrane [GO:0016020]; microtubule organizing center [GO:0005815]; nucleoplasm [GO:0005654];cytosol [GO:0005829]		Lipid-anchor {ECO:0000305}.; SUBCELLULAR LOCATION: [Isoform 3]: Membrane {ECO:0000305}; SUBCELLULAR LOCATION: [Isoform 4]: Membrane {ECO:0000305}; SUBCELLULAR LOCATION: [Isoform 5]: Membrane {ECO:0000305};SUBCELLULAR LOCATION: Nucleus {ECO:0000269|PubMed:15602574}.			;PF00307						2	2	2	2.4	2.4	2.4	118.58	0.0036265	11.363	3845200	2	1	0	2	0	0	1	0	0
O15355	O15355	Protein phosphatase 1G	PPM1G	NaN	NaN	NaN	NaN	NaN	NaN	NaN	NaN	NaN	NaN	NaN	NaN	NaN	NaN	NaN	peptidyl-threonine dephosphorylation [GO:0035970]; protein dephosphorylation [GO:0006470];cell cycle arrest [GO:0007050]	membrane [GO:0016020]; nucleoplasm [GO:0005654]; nucleus [GO:0005634];cytoplasm [GO:0005737]	protein serine phosphatase activity [GO:0106306]; protein serine/threonine phosphatase activity [GO:0004722]; protein threonine phosphatase activity [GO:0106307];metal ion binding [GO:0046872]	Lipid-anchor {ECO:0000305}.;SUBCELLULAR LOCATION: Cytoplasm {ECO:0000305}. Membrane {ECO:0000305}	;O15355		;PF00481						1	1	1	2.2	2.2	2.2	59.271	0.0051238	7.7171	11732000	4	1	0	1	0	1	1	1	1
P62191	P62191	26S protease regulatory subunit 4	PSMC1	NaN	NaN	NaN	NaN	NaN	NaN	NaN	NaN	NaN	NaN	NaN	NaN	NaN	NaN	NaN	antigen processing and presentation of exogenous peptide antigen via MHC class I, TAP-dependent [GO:0002479]; Fc-epsilon receptor signaling pathway [GO:0038095]; interleukin-1-mediated signaling pathway [GO:0070498]; MAPK cascade [GO:0000165]; negative regulation of canonical Wnt signaling pathway [GO:0090090]; negative regulation of G2/M transition of mitotic cell cycle [GO:0010972]; negative re…	membrane [GO:0016020]; nucleoplasm [GO:0005654]; nucleus [GO:0005634]; proteasome accessory complex [GO:0022624]; proteasome complex [GO:0000502]; proteasome regulatory particle, base subcomplex [GO:0008540];cytosol [GO:0005829]	ATP binding [GO:0005524]; proteasome-activating ATPase activity [GO:0036402]; RNA binding [GO:0003723]; TBP-class protein binding [GO:0017025];ATPase activity [GO:0016887]	Lipid-anchor {ECO:0000305}.;SUBCELLULAR LOCATION: Cytoplasm. Nucleus. Membrane {ECO:0000305}	;P62191	;R-HSA-1169091;R-HSA-1234176;R-HSA-1236974;R-HSA-1236978;R-HSA-174084;R-HSA-174113;R-HSA-174154;R-HSA-174178;R-HSA-174184;R-HSA-180534;R-HSA-180585;R-HSA-187577;R-HSA-195253;R-HSA-202424;R-HSA-211733;R-HSA-2467813;R-HSA-2871837;R-HSA-349425;R-HSA-350562;R-HSA-382556;R-HSA-450408;R-HSA-4608870;R-HSA-4641257;R-HSA-4641258;R-HSA-532668;R-HSA-5358346;R-HSA-5362768;R-HSA-5607761;R-HSA-5607764;R-HSA-56…	;PF00004;PF16450;PF17862	R-HSA-1169091	https://reactome.org/PathwayBrowser/#/R-HSA-1169091	Activation of NF-kappaB in B cells	TAS	Homo sapiens	1	1	1	2.7	2.7	2.7	49.184	0.0049669	7.2268	17438000	17	1	1	1	1	1	1	1	1
P61313	P61313	60S ribosomal protein L15	RPL15	23.4807	23.4502	25.1649	24.0752	23.8236	24.5713	23.9259	25.1203	25.1792	23.135	25.2686	25.2172	23.0649	25.1894	25.0467	nuclear-transcribed mRNA catabolic process, nonsense-mediated decay [GO:0000184]; response to ethanol [GO:0045471]; rRNA processing [GO:0006364]; SRP-dependent cotranslational protein targeting to membrane [GO:0006614]; translation [GO:0006412]; translational initiation [GO:0006413]; viral transcription [GO:0019083];cytoplasmic translation [GO:0002181]	cytosol [GO:0005829]; cytosolic large ribosomal subunit [GO:0022625]; cytosolic ribosome [GO:0022626]; membrane [GO:0016020]; nucleus [GO:0005634]; ribosome [GO:0005840];A band [GO:0031672]	RNA binding [GO:0003723]; structural constituent of ribosome [GO:0003735];cadherin binding [GO:0045296]	Lipid-anchor {ECO:0000305}.;SUBCELLULAR LOCATION: Membrane {ECO:0000305}	;P61313	;R-HSA-156827;R-HSA-156902;R-HSA-1799339;R-HSA-192823;R-HSA-2408557;R-HSA-6791226;R-HSA-72689;R-HSA-72706;R-HSA-72764;R-HSA-9010553;R-HSA-9633012;R-HSA-975956;R-HSA-975957	;PF00827	R-HSA-156827	https://reactome.org/PathwayBrowser/#/R-HSA-156827	L13a-mediated translational silencing of Ceruloplasmin expression	TAS	Homo sapiens	13	13	13	48	48	48	24.146	0	298.48	4085900000	260	1	8	10	11	8	9	10	8
P13987	P13987	CD59 glycoprotein	CD59	NaN	NaN	NaN	NaN	NaN	NaN	NaN	NaN	NaN	NaN	NaN	NaN	NaN	NaN	NaN	cell surface receptor signaling pathway [GO:0007166]; COPII vesicle coating [GO:0048208]; endoplasmic reticulum to Golgi vesicle-mediated transport [GO:0006888]; negative regulation of activation of membrane attack complex [GO:0001971]; neutrophil degranulation [GO:0043312]; regulation of complement activation [GO:0030449]; regulation of complement-dependent cytotoxicity [GO:1903659];blood coagul…	cell surface [GO:0009986]; endoplasmic reticulum membrane [GO:0005789]; endoplasmic reticulum-Golgi intermediate compartment membrane [GO:0033116]; ER to Golgi transport vesicle membrane [GO:0012507]; extracellular exosome [GO:0070062]; extracellular space [GO:0005615]; focal adhesion [GO:0005925]; Golgi membrane [GO:0000139]; membrane [GO:0016020]; plasma membrane [GO:0005886]; specific granule …	complement binding [GO:0001848]	Lipid-anchor, GPI-anchor. Secreted. Note=Soluble form found in a number of tissues.;SUBCELLULAR LOCATION: Cell membrane		;R-HSA-204005;R-HSA-5694530;R-HSA-6798695;R-HSA-6807878;R-HSA-977606	;PF00021	R-HSA-204005	https://reactome.org/PathwayBrowser/#/R-HSA-204005	COPII-mediated vesicle transport	TAS	Homo sapiens	2	2	2	16.4	16.4	16.4	14.177	0.0010449	12.631	22630000	9	1	1	1	1	1	1	1	0
P21589	P21589	5-nucleotidase	NT5E	NaN	NaN	NaN	NaN	NaN	NaN	NaN	NaN	NaN	NaN	NaN	NaN	NaN	NaN	NaN	ADP catabolic process [GO:0046032]; AMP catabolic process [GO:0006196]; DNA metabolic process [GO:0006259]; leukocyte cell-cell adhesion [GO:0007159]; NAD metabolic process [GO:0019674]; negative regulation of inflammatory response [GO:0050728]; purine nucleotide catabolic process [GO:0006195]; purinergic nucleotide receptor signaling pathway [GO:0035590]; pyrimidine nucleoside catabolic process …	cell surface [GO:0009986]; cytosol [GO:0005829]; external side of plasma membrane [GO:0009897]; extracellular exosome [GO:0070062]; membrane [GO:0016020]; nucleoplasm [GO:0005654]; plasma membrane [GO:0005886];anchored component of membrane [GO:0031225]	metal ion binding [GO:0046872]; nucleotide binding [GO:0000166];5'-nucleotidase activity [GO:0008253]	Lipid-anchor, GPI-anchor.;SUBCELLULAR LOCATION: Cell membrane		;R-HSA-196807;R-HSA-73621;R-HSA-74259;R-HSA-9660826	;PF00149;PF02872	R-HSA-196807	https://reactome.org/PathwayBrowser/#/R-HSA-196807	Nicotinate metabolism	TAS	Homo sapiens	3	3	3	5.4	5.4	5.4	63.367	0	17.048	11333000	3	1	1	0	1	1	2	0	1
O00161	O00161	Synaptosomal-associated protein 23	SNAP23	22.361	22.8145	21.8587	22.7248	22.1858	22.2443	22.5806	22.5637	22.1182	NaN	19.0027	19.0574	21.8831	21.2347	21.6312	exocytosis [GO:0006887]; histamine secretion by mast cell [GO:0002553]; membrane fusion [GO:0061025]; neutrophil degranulation [GO:0043312]; post-Golgi vesicle-mediated transport [GO:0006892]; protein transport [GO:0015031]; synaptic vesicle fusion to presynaptic active zone membrane [GO:0031629]; synaptic vesicle priming [GO:0016082]; vesicle fusion [GO:0006906]; vesicle targeting [GO:0006903];a…	azurophil granule [GO:0042582]; cytoplasm [GO:0005737]; extracellular exosome [GO:0070062]; focal adhesion [GO:0005925]; mitochondrion [GO:0005739]; neuron projection [GO:0043005]; nucleoplasm [GO:0005654]; phagocytic vesicle membrane [GO:0030670]; plasma membrane [GO:0005886]; presynapse [GO:0098793]; SNARE complex [GO:0031201]; specific granule [GO:0042581]; specific granule membrane [GO:003557…	syntaxin binding [GO:0019905];SNAP receptor activity [GO:0005484]	Lipid-anchor. Cell junction, synapse, synaptosome. Note=Mainly localized to the plasma membrane.; Peripheral membrane protein. Cell membrane;SUBCELLULAR LOCATION: Cell membrane	;O00161	;R-HSA-1236974;R-HSA-1445148;R-HSA-199992;R-HSA-6798695	;PF00835	R-HSA-1236974	https://reactome.org/PathwayBrowser/#/R-HSA-1236974	ER-Phagosome pathway	TAS	Homo sapiens	4	4	4	19	19	19	23.354	0	161.44	383090000	69	1	2	3	3	3	3	3	3
P09543	P09543	2,3-cyclic-nucleotide 3-phosphodiesterase	CNP	NaN	18.638	19.3125	NaN	19.302	19.5511	NaN	NaN	19.6181	NaN	18.9974	NaN	NaN	19.1938	19.7836	aging [GO:0007568]; axonogenesis [GO:0007409]; chemical synaptic transmission [GO:0007268]; cyclic nucleotide catabolic process [GO:0009214]; forebrain development [GO:0030900]; microtubule cytoskeleton organization [GO:0000226]; oligodendrocyte differentiation [GO:0048709]; regulation of mitochondrial membrane permeability [GO:0046902]; response to lipopolysaccharide [GO:0032496]; response to to…	extracellular exosome [GO:0070062]; extracellular space [GO:0005615]; melanosome [GO:0042470]; membrane [GO:0016020]; microtubule [GO:0005874]; microvillus [GO:0005902]; mitochondrial inner membrane [GO:0005743]; mitochondrial outer membrane [GO:0005741]; myelin sheath abaxonal region [GO:0035748]; myelin sheath adaxonal region [GO:0035749]; perinuclear region of cytoplasm [GO:0048471]; plasma me…	cyclic nucleotide binding [GO:0030551]; RNA binding [GO:0003723];2',3'-cyclic-nucleotide 3'-phosphodiesterase activity [GO:0004113]	Lipid-anchor. Melanosome. Note=Firmly bound to membrane structures of brain white matter. Identified by mass spectrometry in melanosome fractions from stage I to stage IV.;SUBCELLULAR LOCATION: Membrane			;PF05881						4	4	4	13.3	13.3	13.3	47.578	0	26.787	39961000	11	1	0	3	2	1	2	2	0
Q13177;O75914;Q13153	Q13177	Serine/threonine-protein kinase PAK 2;PAK-2p27;PAK-2p34	PAK2	20.9479	20.8822	19.8049	21.0322	20.6712	20.5529	20.7136	20.2301	20.0423	21.7344	21.5955	21.4003	20.4557	19.7827	20.3161	activation of protein kinase activity [GO:0032147]; adherens junction assembly [GO:0034333]; apoptotic process [GO:0006915]; axonogenesis [GO:0007409]; bicellular tight junction assembly [GO:0070830]; branching morphogenesis of an epithelial tube [GO:0048754]; cell migration [GO:0016477]; cellular response to DNA damage stimulus [GO:0006974]; cellular response to insulin stimulus [GO:0032869]; ce…	axon [GO:0030424]; cell-cell junction [GO:0005911]; chromosome [GO:0005694]; cytoplasm [GO:0005737]; cytosol [GO:0005829]; dendrite [GO:0030425]; endosome [GO:0005768]; focal adhesion [GO:0005925]; glutamatergic synapse [GO:0098978]; intercalated disc [GO:0014704]; lamellipodium [GO:0030027]; nuclear membrane [GO:0031965]; nucleoplasm [GO:0005654]; nucleus [GO:0005634]; perinuclear region of cyto…	cadherin binding [GO:0045296]; collagen binding [GO:0005518]; gamma-tubulin binding [GO:0043015]; identical protein binding [GO:0042802]; MAP kinase kinase activity [GO:0004708]; metal ion binding [GO:0046872]; protein kinase activity [GO:0004672]; protein kinase binding [GO:0019901]; protein serine kinase activity [GO:0106310]; protein serine/threonine kinase activity [GO:0004674]; protein threo…	Lipid-anchor. Note=Interaction with ARHGAP10 probably changes PAK-2p34 location to cytoplasmic perinuclear region. Myristoylation changes PAK-2p34 location to the membrane.; SUBCELLULAR LOCATION: [PAK-2p34]: Nucleus. Cytoplasm, perinuclear region. Membrane;SUBCELLULAR LOCATION: [Serine/threonine-protein kinase PAK 2]: Cytoplasm. Note=MYO18A mediates the cellular distribution of the PAK2-ARHGEF7-G…	;Q13153	;R-HSA-164944;R-HSA-202433;R-HSA-2029482;R-HSA-211728;R-HSA-211733;R-HSA-211736;R-HSA-2871796;R-HSA-376172;R-HSA-389359;R-HSA-3928662;R-HSA-3928664;R-HSA-399954;R-HSA-428540;R-HSA-4420097;R-HSA-445144;R-HSA-445355;R-HSA-5218920;R-HSA-5621575;R-HSA-5625740;R-HSA-5627117;R-HSA-5627123;R-HSA-5687128;R-HSA-8950505;R-HSA-8964616	;PF00069;PF00786	R-HSA-164944;R-HSA-202433	https://reactome.org/PathwayBrowser/#/R-HSA-164944;https://reactome.org/PathwayBrowser/#/R-HSA-202433	Generation of second messenger molecules;Nef and signal transduction	TAS	Homo sapiens	11	11	11	31.7	31.7	31.7	58.042	0	145.34	409420000	150	3	4	10	7	6	11	8	7
Q02809	Q02809	Procollagen-lysine,2-oxoglutarate 5-dioxygenase 1	PLOD1	NaN	NaN	NaN	NaN	NaN	NaN	NaN	NaN	NaN	NaN	NaN	NaN	NaN	NaN	NaN	epidermis development [GO:0008544]; peptidyl-lysine hydroxylation [GO:0017185]; response to hypoxia [GO:0001666];collagen fibril organization [GO:0030199]	endoplasmic reticulum [GO:0005783]; endoplasmic reticulum membrane [GO:0005789]; extracellular exosome [GO:0070062]; rough endoplasmic reticulum membrane [GO:0030867];catalytic complex [GO:1902494]	L-ascorbic acid binding [GO:0031418]; procollagen-lysine 5-dioxygenase activity [GO:0008475];iron ion binding [GO:0005506]	Lumenal side.; Peripheral membrane protein;SUBCELLULAR LOCATION: Rough endoplasmic reticulum membrane		;R-HSA-1650814	;PF03171	R-HSA-1650814	https://reactome.org/PathwayBrowser/#/R-HSA-1650814	Collagen biosynthesis and modifying enzymes	TAS	Homo sapiens	2	2	2	3.7	3.7	3.7	83.549	0	19.192	17793000	7	1	1	1	1	1	2	1	1
O00469	O00469	Procollagen-lysine,2-oxoglutarate 5-dioxygenase 2	PLOD2	18.8296	19.3787	NaN	NaN	18.9885	NaN	19.9501	NaN	17.7338	NaN	NaN	NaN	NaN	NaN	19.0488	collagen fibril organization [GO:0030199]; hydroxylysine biosynthetic process [GO:0046947]; peptidyl-lysine hydroxylation [GO:0017185]; response to hypoxia [GO:0001666];cellular protein modification process [GO:0006464]	endoplasmic reticulum membrane [GO:0005789]; extracellular exosome [GO:0070062]; rough endoplasmic reticulum membrane [GO:0030867];endoplasmic reticulum [GO:0005783]	L-ascorbic acid binding [GO:0031418]; procollagen-lysine 5-dioxygenase activity [GO:0008475];iron ion binding [GO:0005506]	Lumenal side.; Peripheral membrane protein;SUBCELLULAR LOCATION: Rough endoplasmic reticulum membrane	;O00469	;R-HSA-1650814	;PF03171	R-HSA-1650814	https://reactome.org/PathwayBrowser/#/R-HSA-1650814	Collagen biosynthesis and modifying enzymes	TAS	Homo sapiens	3	3	3	5.3	5.3	5.3	84.685	0	18.997	25895000	12	1	3	2	1	3	2	0	2
P06576	P06576	ATP synthase subunit beta, mitochondrial	ATP5B	21.5418	21.4923	20.7453	21.7762	21.0958	20.0651	21.4695	20.1746	20.406	22.1203	21.095	20.4459	21.9282	20.3413	20.5455	ATP biosynthetic process [GO:0006754]; cellular response to interleukin-7 [GO:0098761]; cristae formation [GO:0042407]; generation of precursor metabolites and energy [GO:0006091]; lipid metabolic process [GO:0006629]; mitochondrial ATP synthesis coupled proton transport [GO:0042776]; mitochondrion organization [GO:0007005]; negative regulation of cell adhesion involved in substrate-bound cell mi…	extracellular exosome [GO:0070062]; membrane [GO:0016020]; mitochondrial matrix [GO:0005759]; mitochondrial membrane [GO:0031966]; mitochondrial nucleoid [GO:0042645]; mitochondrial proton-transporting ATP synthase complex [GO:0005753]; mitochondrial proton-transporting ATP synthase, catalytic core [GO:0005754]; mitochondrion [GO:0005739]; nucleus [GO:0005634]; plasma membrane [GO:0005886]; proto…	ATP binding [GO:0005524]; MHC class I protein binding [GO:0042288]; proton-transporting ATP synthase activity, rotational mechanism [GO:0046933]; proton-transporting ATPase activity, rotational mechanism [GO:0046961];angiostatin binding [GO:0043532]	Matrix side {ECO:0000250|UniProtKB:P00829}.; Peripheral membrane protein {ECO:0000250|UniProtKB:P00829};SUBCELLULAR LOCATION: Mitochondrion inner membrane {ECO:0000250|UniProtKB:P00829}	;P06576	;R-HSA-1268020;R-HSA-163210;R-HSA-2151201;R-HSA-8949613	;PF00006;PF02874	R-HSA-1268020	https://reactome.org/PathwayBrowser/#/R-HSA-1268020	Mitochondrial protein import	IEA	Homo sapiens	10	10	10	26.1	26.1	26.1	56.559	0	73.533	280230000	93	1	8	9	7	8	8	8	5
Q9H845	Q9H845	Acyl-CoA dehydrogenase family member 9, mitochondrial	ACAD9	NaN	NaN	NaN	NaN	NaN	NaN	NaN	NaN	NaN	NaN	NaN	NaN	NaN	NaN	NaN	medium-chain fatty acid metabolic process [GO:0051791]; mitochondrial respiratory chain complex I assembly [GO:0032981];long-chain fatty acid metabolic process [GO:0001676]	mitochondrial inner membrane [GO:0005743]; mitochondrial membrane [GO:0031966]; mitochondrion [GO:0005739]; nucleus [GO:0005634];dendrite [GO:0030425]	flavin adenine dinucleotide binding [GO:0050660]; long-chain-acyl-CoA dehydrogenase activity [GO:0004466]; medium-chain-acyl-CoA dehydrogenase activity [GO:0070991]; very-long-chain-acyl-CoA dehydrogenase activity [GO:0017099];fatty-acyl-CoA binding [GO:0000062]	Matrix side {ECO:0000269|PubMed:16020546}. Note=Essentially associated with membranes. {ECO:0000269|PubMed:16020546}.; Peripheral membrane protein {ECO:0000269|PubMed:16020546};SUBCELLULAR LOCATION: Mitochondrion inner membrane {ECO:0000269|PubMed:16020546, ECO:0000269|PubMed:20816094}		;R-HSA-6799198	;PF00441;PF02770;PF02771	R-HSA-6799198	https://reactome.org/PathwayBrowser/#/R-HSA-6799198	Complex I biogenesis	TAS	Homo sapiens	1	1	1	4	4	4	68.76	0.0069984	6.632	9968200	1	1	0	0	1	0	0	1	0
O95139	O95139	NADH dehydrogenase [ubiquinone] 1 beta subcomplex subunit 6	NDUFB6	NaN	NaN	NaN	NaN	NaN	NaN	NaN	NaN	NaN	NaN	NaN	NaN	NaN	NaN	NaN	mitochondrial electron transport, NADH to ubiquinone [GO:0006120]; mitochondrial respiratory chain complex I assembly [GO:0032981];mitochondrial ATP synthesis coupled electron transport [GO:0042775]	mitochondrial inner membrane [GO:0005743]; mitochondrial membrane [GO:0031966]; mitochondrial respiratory chain complex I [GO:0005747]; mitochondrion [GO:0005739]; nucleoplasm [GO:0005654];integral component of membrane [GO:0016021]	NADH dehydrogenase (ubiquinone) activity [GO:0008137]	Matrix side {ECO:0000305}.; Single-pass membrane protein {ECO:0000255};SUBCELLULAR LOCATION: Mitochondrion inner membrane {ECO:0000305|PubMed:12611891}	;O95139	;R-HSA-611105;R-HSA-6799198	;PF09782	R-HSA-611105	https://reactome.org/PathwayBrowser/#/R-HSA-611105	Respiratory electron transport	TAS	Homo sapiens	1	1	1	7.8	7.8	7.8	15.489	0.0063694	6.8198	13671000	3	1	1	1	0	0	1	0	0
O60427	O60427	Fatty acid desaturase 1	FADS1	NaN	NaN	16.7742	NaN	16.6971	NaN	NaN	NaN	16.9087	NaN	NaN	17.2826	NaN	NaN	NaN	cell-cell signaling [GO:0007267]; cellular response to starvation [GO:0009267]; icosanoid biosynthetic process [GO:0046456]; linoleic acid metabolic process [GO:0043651]; long-chain fatty acid biosynthetic process [GO:0042759]; phospholipid biosynthetic process [GO:0008654]; regulation of cell differentiation [GO:0045595]; regulation of metabolic process [GO:0019222]; regulation of transcription,…	integral component of membrane [GO:0016021]; intracellular membrane-bounded organelle [GO:0043231]; membrane [GO:0016020]; mitochondrion [GO:0005739];endoplasmic reticulum membrane [GO:0005789]	C-5 sterol desaturase activity [GO:0000248]; linoleoyl-CoA desaturase activity [GO:0016213]; oxidoreductase activity [GO:0016491];acyl-CoA delta5-desaturase activity [GO:0062076]	Multi-pass membrane protein {ECO:0000250|UniProtKB:A4UVI1}.; Multi-pass membrane protein {ECO:0000250|UniProtKB:A4UVI1}. Mitochondrion {ECO:0000269|PubMed:22619218}.; SUBCELLULAR LOCATION: [Isoform 2]: Endoplasmic reticulum membrane {ECO:0000250|UniProtKB:A4UVI1};SUBCELLULAR LOCATION: [Isoform 1]: Endoplasmic reticulum membrane {ECO:0000250|UniProtKB:A4UVI1}		;R-HSA-1989781;R-HSA-2046105;R-HSA-2046106	;PF00173;PF00487	R-HSA-1989781	https://reactome.org/PathwayBrowser/#/R-HSA-1989781	PPARA activates gene expression	TAS	Homo sapiens	2	2	2	4.3	4.3	4.3	51.964	0.0036199	11.349	7050000	6	1	0	0	2	0	2	1	0
Q9BVC6	Q9BVC6	Transmembrane protein 109	TMEM109	NaN	20.0655	19.0213	NaN	19.7697	NaN	NaN	NaN	NaN	NaN	NaN	NaN	NaN	NaN	19.61	intrinsic apoptotic signaling pathway in response to DNA damage by p53 class mediator [GO:0042771]; negative regulation of cell death [GO:0060548]; regulation of ion transmembrane transport [GO:0034765];cellular response to gamma radiation [GO:0071480]	integral component of membrane [GO:0016021]; nuclear outer membrane [GO:0005640]; sarcoplasmic reticulum membrane [GO:0033017];extracellular exosome [GO:0070062]	voltage-gated ion channel activity [GO:0005244]	Multi-pass membrane protein {ECO:0000250|UniProtKB:O77751}.; Multi-pass membrane protein {ECO:0000250|UniProtKB:O77751}. Endoplasmic reticulum membrane {ECO:0000250|UniProtKB:O77751}; Multi-pass membrane protein {ECO:0000250|UniProtKB:O77751}. Sarcoplasmic reticulum membrane {ECO:0000250|UniProtKB:O77751};SUBCELLULAR LOCATION: Nucleus outer membrane {ECO:0000250|UniProtKB:O77751}									3	3	3	9.5	9.5	9.5	26.21	0	20.373	51316000	24	1	2	2	2	2	2	1	2
P16615;O14983;Q93084	P16615	Sarcoplasmic/endoplasmic reticulum calcium ATPase 2	ATP2A2	NaN	19.3888	19.9618	18.9562	19.4795	19.3053	18.9132	18.8708	19.5926	NaN	18.1877	19.0356	NaN	18.4652	19.2613	autophagosome membrane docking [GO:0016240]; calcium ion import [GO:0070509]; calcium ion import into sarcoplasmic reticulum [GO:1990036]; calcium ion transmembrane transport [GO:0070588]; calcium ion transport [GO:0006816]; calcium ion transport from cytosol to endoplasmic reticulum [GO:1903515]; cardiac muscle hypertrophy in response to stress [GO:0014898]; cell adhesion [GO:0007155]; cellular …	calcium ion-transporting ATPase complex [GO:0090534]; endoplasmic reticulum [GO:0005783]; endoplasmic reticulum membrane [GO:0005789]; endoplasmic reticulum-Golgi intermediate compartment [GO:0005793]; extrinsic component of cytoplasmic side of plasma membrane [GO:0031234]; H zone [GO:0031673]; I band [GO:0031674]; integral component of membrane [GO:0016021]; integral component of plasma membrane…	ATP binding [GO:0005524]; calcium ion binding [GO:0005509]; calcium ion transmembrane transporter activity [GO:0015085]; calcium-dependent ATPase activity [GO:0030899]; cysteine-type endopeptidase activator activity involved in apoptotic process [GO:0008656]; enzyme binding [GO:0019899]; ion channel binding [GO:0044325]; lutropin-choriogonadotropic hormone receptor binding [GO:0031775]; metal ion…	Multi-pass membrane protein {ECO:0000250|UniProtKB:P04191}.; Multi-pass membrane protein {ECO:0000250|UniProtKB:P04191}. Sarcoplasmic reticulum membrane {ECO:0000250|UniProtKB:P04191}; Multi-pass membrane protein {ECO:0000255}.; Multi-pass membrane protein {ECO:0000255}. Sarcoplasmic reticulum membrane {ECO:0000269|PubMed:12804600}; Multi-pass membrane protein {ECO:0000269|PubMed:15028735}.; Mult…	;O14983;P16615	;R-HSA-1912420;R-HSA-418359;R-HSA-5578775;R-HSA-936837	;PF00689;PF00690	R-HSA-1912420	https://reactome.org/PathwayBrowser/#/R-HSA-1912420	Pre-NOTCH Processing in Golgi	IEA	Homo sapiens	10	10	10	14.5	14.5	14.5	114.76	0	65.165	115670000	49	3	1	6	6	3	7	8	3
Q02978	Q02978	Mitochondrial 2-oxoglutarate/malate carrier protein	SLC25A11	NaN	NaN	NaN	NaN	NaN	NaN	NaN	NaN	NaN	NaN	NaN	NaN	NaN	NaN	NaN	malate transmembrane transport [GO:0071423]; oxaloacetate transport [GO:0015729]; phosphate ion transmembrane transport [GO:0035435]; succinate transmembrane transport [GO:0071422]; sulfate transport [GO:0008272]; thiosulfate transport [GO:0015709];gluconeogenesis [GO:0006094]	mitochondrial inner membrane [GO:0005743]; mitochondrion [GO:0005739]; nucleus [GO:0005634];integral component of plasma membrane [GO:0005887]	malate transmembrane transporter activity [GO:0015140]; oxaloacetate transmembrane transporter activity [GO:0015131]; oxoglutarate:malate antiporter activity [GO:0015367]; RNA binding [GO:0003723]; succinate transmembrane transporter activity [GO:0015141]; sulfate transmembrane transporter activity [GO:0015116]; thiosulfate transmembrane transporter activity [GO:0015117];antiporter activity [GO:0…	Multi-pass membrane protein {ECO:0000250|UniProtKB:P97700}.;SUBCELLULAR LOCATION: Mitochondrion inner membrane {ECO:0000250|UniProtKB:P97700}		;R-HSA-70263	;PF00153	R-HSA-70263	https://reactome.org/PathwayBrowser/#/R-HSA-70263	Gluconeogenesis	TAS	Homo sapiens	1	1	1	5.1	5.1	5.1	34.061	0	49.364	75207000	28	1	1	1	1	1	1	1	1
Q9Y5S1	Q9Y5S1	Transient receptor potential cation channel subfamily V member 2	TRPV2	NaN	19.3112	19.1951	18.4539	20.5909	20.3742	NaN	19.6237	20.3433	NaN	NaN	NaN	NaN	NaN	NaN	calcium ion transmembrane transport [GO:0070588]; positive regulation of axon extension [GO:0045773]; positive regulation of calcium ion import [GO:0090280]; positive regulation of cold-induced thermogenesis [GO:0120162]; response to heat [GO:0009408]; response to temperature stimulus [GO:0009266]; sensory perception [GO:0007600];calcium ion import across plasma membrane [GO:0098703]	cell body [GO:0044297]; cell surface [GO:0009986]; growth cone membrane [GO:0032584]; integral component of plasma membrane [GO:0005887]; melanosome [GO:0042470]; plasma membrane [GO:0005886];axonal growth cone [GO:0044295]	cation channel activity [GO:0005261]; ion channel activity [GO:0005216]; ion transmembrane transporter activity [GO:0015075];calcium channel activity [GO:0005262]	Multi-pass membrane protein {ECO:0000250}. Cytoplasm {ECO:0000250}. Melanosome {ECO:0000269|PubMed:17081065}. Note=Translocates from the cytoplasm to the plasma membrane upon ligand stimulation (By similarity). Identified by mass spectrometry in melanosome fractions from stage I to stage IV. {ECO:0000250}.;SUBCELLULAR LOCATION: Cell membrane {ECO:0000250}		;R-HSA-3295583	;PF00520;PF12796	R-HSA-3295583	https://reactome.org/PathwayBrowser/#/R-HSA-3295583	TRP channels	TAS	Homo sapiens	4	4	4	5.9	5.9	5.9	85.98	0	26.179	75054000	21	1	0	3	3	3	4	4	1
Q15005	Q15005	Signal peptidase complex subunit 2	SPCS2	NaN	20.2902	20.0947	NaN	19.8379	NaN	NaN	NaN	20.2913	NaN	NaN	NaN	NaN	NaN	19.9937	signal peptide processing [GO:0006465];protein targeting to ER [GO:0045047]	integral component of membrane [GO:0016021]; signal peptidase complex [GO:0005787];endoplasmic reticulum membrane [GO:0005789]	peptidase activity [GO:0008233]	Multi-pass membrane protein {ECO:0000250}.; Multi-pass membrane protein {ECO:0000250}. Endoplasmic reticulum membrane {ECO:0000250};SUBCELLULAR LOCATION: Microsome membrane {ECO:0000250}		;R-HSA-1799339;R-HSA-381771;R-HSA-400511;R-HSA-422085	;PF06703	R-HSA-1799339	https://reactome.org/PathwayBrowser/#/R-HSA-1799339	SRP-dependent cotranslational protein targeting to membrane	IEA	Homo sapiens	3	3	3	16.8	16.8	16.8	25.003	0	19.633	69941000	32	1	1	2	2	2	2	0	2
Q9Y5Y0	Q9Y5Y0	Feline leukemia virus subgroup C receptor-related protein 1	FLVCR1	NaN	NaN	NaN	NaN	NaN	NaN	NaN	NaN	NaN	NaN	NaN	NaN	NaN	NaN	NaN	cellular iron ion homeostasis [GO:0006879]; embryonic digit morphogenesis [GO:0042733]; embryonic skeletal system morphogenesis [GO:0048704]; erythrocyte differentiation [GO:0030218]; erythrocyte maturation [GO:0043249]; head morphogenesis [GO:0060323]; heme biosynthetic process [GO:0006783]; heme export [GO:0097037]; heme transport [GO:0015886]; in utero embryonic development [GO:0001701]; mitoc…	mitochondrial inner membrane [GO:0005743]; mitochondrion [GO:0005739]; plasma membrane [GO:0005886];integral component of membrane [GO:0016021]	heme transmembrane transporter activity [GO:0015232];heme binding [GO:0020037]	Multi-pass membrane protein {ECO:0000250}.; SUBCELLULAR LOCATION: [Isoform 2]: Mitochondrion membrane {ECO:0000250};SUBCELLULAR LOCATION: [Isoform 1]: Cell membrane {ECO:0000250}		;R-HSA-189451;R-HSA-917937 [Q9Y5Y0-1]	;PF07690						1	1	1	3.4	3.4	3.4	59.862	0.0064309	6.8838	9880700	10	1	0	1	0	1	1	1	1
Q96PG2	Q96PG2	Membrane-spanning 4-domains subfamily A member 10	MS4A10	NaN	NaN	NaN	NaN	NaN	NaN	NaN	NaN	NaN	NaN	NaN	NaN	NaN	NaN	NaN		integral component of membrane [GO:0016021]		Multi-pass membrane protein {ECO:0000250}.;SUBCELLULAR LOCATION: Membrane {ECO:0000250}			;PF04103						1	1	1	4.1	4.1	4.1	29.747	0.0063042	6.7386	0	5	1	0	0	0	0	0	0	0
Q9BW60	Q9BW60	Elongation of very long chain fatty acids protein 1	ELOVL1	NaN	NaN	NaN	NaN	NaN	NaN	NaN	NaN	NaN	NaN	NaN	NaN	NaN	NaN	NaN	ceramide biosynthetic process [GO:0046513]; establishment of skin barrier [GO:0061436]; fatty acid elongation, monounsaturated fatty acid [GO:0034625]; fatty acid elongation, polyunsaturated fatty acid [GO:0034626]; fatty acid elongation, saturated fatty acid [GO:0019367]; linoleic acid metabolic process [GO:0043651]; long-chain fatty-acyl-CoA biosynthetic process [GO:0035338]; sphingolipid biosy…	endoplasmic reticulum membrane [GO:0005789]; integral component of endoplasmic reticulum membrane [GO:0030176]; membrane [GO:0016020];endoplasmic reticulum [GO:0005783]	3-oxo-cerotoyl-CoA synthase activity [GO:0102337]; 3-oxo-lignoceronyl-CoA synthase activity [GO:0102338]; fatty acid elongase activity [GO:0009922]; very-long-chain 3-ketoacyl-CoA synthase activity [GO:0102756];3-oxo-arachidoyl-CoA synthase activity [GO:0102336]	Multi-pass membrane protein {ECO:0000255|HAMAP-Rule:MF_03201}.;SUBCELLULAR LOCATION: Endoplasmic reticulum membrane {ECO:0000255|HAMAP-Rule:MF_03201, ECO:0000269|PubMed:20937905, ECO:0000269|PubMed:30487246}		;R-HSA-2046105;R-HSA-2046106;R-HSA-75876	;PF01151	R-HSA-2046105	https://reactome.org/PathwayBrowser/#/R-HSA-2046105	Linoleic acid (LA) metabolism	TAS	Homo sapiens	2	2	2	9	9	9	32.662	0	19.302	118830000	16	1	1	1	1	1	1	1	1
Q9Y241	Q9Y241	HIG1 domain family member 1A, mitochondrial	HIGD1A	NaN	NaN	18.8885	NaN	NaN	18.3795	NaN	NaN	19.8004	19.2739	18.0725	NaN	20.054	NaN	NaN	negative regulation of apoptotic process [GO:0043066]; regulation of transcription from RNA polymerase II promoter in response to hypoxia [GO:0061418];mitochondrial respirasome assembly [GO:0097250]	mitochondrial inner membrane [GO:0005743]; mitochondrion [GO:0005739]; nucleoplasm [GO:0005654]; protein-containing complex [GO:0032991]; respirasome [GO:0070469];integral component of membrane [GO:0016021]		Multi-pass membrane protein {ECO:0000255|PROSITE-ProRule:PRU00836, ECO:0000269|PubMed:22342701}. Mitochondrion inner membrane {ECO:0000305|PubMed:22342701}.;SUBCELLULAR LOCATION: Mitochondrion membrane {ECO:0000255|PROSITE-ProRule:PRU00836, ECO:0000269|PubMed:22342701}		;R-HSA-1234158	;PF04588	R-HSA-1234158	https://reactome.org/PathwayBrowser/#/R-HSA-1234158	Regulation of gene expression by Hypoxia-inducible Factor	TAS	Homo sapiens	2	2	2	23.7	23.7	23.7	10.143	0	35.016	52306000	14	1	1	1	2	0	1	2	1
Q15043	Q15043	Zinc transporter ZIP14	SLC39A14	NaN	21.4396	20.5961	20.8158	20.7565	21.1815	NaN	19.5267	21.1429	NaN	NaN	18.3323	NaN	19.505	NaN	cellular response to glucose stimulus [GO:0071333]; cellular response to insulin stimulus [GO:0032869]; cellular zinc ion homeostasis [GO:0006882]; chondrocyte differentiation [GO:0002062]; gluconeogenesis [GO:0006094]; import across plasma membrane [GO:0098739]; insulin receptor signaling pathway [GO:0008286]; iron import into cell [GO:0033212]; iron ion transmembrane transport [GO:0034755]; man…	basolateral plasma membrane [GO:0016323]; early endosome membrane [GO:0031901]; integral component of membrane [GO:0016021]; integral component of plasma membrane [GO:0005887]; late endosome membrane [GO:0031902]; lysosomal membrane [GO:0005765]; plasma membrane [GO:0005886];apical plasma membrane [GO:0016324]	cadmium ion transmembrane transporter activity [GO:0015086]; ferrous iron transmembrane transporter activity [GO:0015093]; iron ion transmembrane transporter activity [GO:0005381]; manganese ion transmembrane transporter activity [GO:0005384]; zinc ion transmembrane transporter activity [GO:0005385];anion:cation symporter activity [GO:0015296]	Multi-pass membrane protein {ECO:0000255}. Apical cell membrane {ECO:0000269|PubMed:31699897}; Multi-pass membrane protein {ECO:0000255}. Basolateral cell membrane {ECO:0000269|PubMed:31028174, ECO:0000269|PubMed:31699897}; Multi-pass membrane protein {ECO:0000255}. Early endosome membrane {ECO:0000269|PubMed:20682781, ECO:0000269|PubMed:27703010}; Multi-pass membrane protein {ECO:0000255}. Late …		;R-HSA-442380	;PF02535	R-HSA-442380	https://reactome.org/PathwayBrowser/#/R-HSA-442380	Zinc influx into cells by the SLC39 gene family	TAS	Homo sapiens	2	2	2	6.7	6.7	6.7	54.212	0	23.141	124500000	23	1	1	2	2	1	2	2	1
Q9Y4D2	Q9Y4D2	Sn1-specific diacylglycerol lipase alpha	DAGLA	NaN	NaN	NaN	NaN	NaN	NaN	NaN	NaN	NaN	NaN	NaN	NaN	NaN	NaN	NaN	diacylglycerol catabolic process [GO:0046340]; endocannabinoid signaling pathway [GO:0071926]; G protein-coupled glutamate receptor signaling pathway [GO:0007216]; neuroblast proliferation [GO:0007405]; neurogenesis [GO:0022008]; neurotransmitter biosynthetic process [GO:0042136]; regulation of neuroinflammatory response [GO:0150077]; retrograde trans-synaptic signaling by endocannabinoid [GO:009…	dendritic spine membrane [GO:0032591]; early endosome membrane [GO:0031901]; integral component of postsynaptic membrane [GO:0099055]; plasma membrane [GO:0005886]; postsynaptic density membrane [GO:0098839]; postsynaptic membrane [GO:0045211]; varicosity [GO:0043196];dendrite membrane [GO:0032590]	metal ion binding [GO:0046872];hydrolase activity [GO:0016787]	Multi-pass membrane protein {ECO:0000255}. Cell junction, synapse, postsynaptic density membrane {ECO:0000269|PubMed:27595600}; Multi-pass membrane protein {ECO:0000255}. Cell projection, dendritic spine membrane {ECO:0000250|UniProtKB:Q6WQJ1}; Multi-pass membrane protein {ECO:0000255}. Early endosome membrane {ECO:0000269|PubMed:27595600}; Multi-pass membrane protein {ECO:0000255}. Note=Cycles b…		;R-HSA-426048	;PF01764	R-HSA-426048	https://reactome.org/PathwayBrowser/#/R-HSA-426048	Arachidonate production from DAG	TAS	Homo sapiens	1	1	1	1.3	1.3	1.3	114.95	0.0083397	6.4997	2513100	1	1	0	0	1	0	0	0	0
Q9BSJ8	Q9BSJ8	Extended synaptotagmin-1	ESYT1	21.551	21.7529	21.3876	21.8867	21.9921	22.0627	21.5595	21.6659	21.5604	20.418	20.6607	20.7888	21.0697	20.7409	21.4036	glycosphingolipid metabolic process [GO:0006687]; lipid transport [GO:0006869];endoplasmic reticulum-plasma membrane tethering [GO:0061817]	endoplasmic reticulum membrane [GO:0005789]; extrinsic component of cytoplasmic side of plasma membrane [GO:0031234]; integral component of endoplasmic reticulum membrane [GO:0030176]; intrinsic component of endoplasmic reticulum membrane [GO:0031227]; membrane [GO:0016020];endoplasmic reticulum [GO:0005783]	calcium ion binding [GO:0005509]; identical protein binding [GO:0042802]; phosphatidylcholine binding [GO:0031210]; phosphatidylethanolamine binding [GO:0008429]; phosphatidylinositol binding [GO:0035091];calcium-dependent phospholipid binding [GO:0005544]	Multi-pass membrane protein {ECO:0000255}. Cell membrane {ECO:0000269|PubMed:29469807}; Peripheral membrane protein {ECO:0000269|PubMed:29469807}. Note=Localizes primarily to the endoplasmic reticulum (PubMed:29469807). Recruited to sites of contact between the endoplasmic reticulum and the cell membrane in response to increased cytosolic calcium levels (PubMed:29469807, PubMed:22250200). {ECO:00…	;Q9BSJ8	;R-HSA-1660662	;PF00168;PF17047	R-HSA-1660662	https://reactome.org/PathwayBrowser/#/R-HSA-1660662	Glycosphingolipid metabolism	TAS	Homo sapiens	19	19	19	21	21	21	122.85	0	193.18	509900000	148	1	6	14	14	9	17	14	6
P05141;Q9H0C2	P05141	ADP/ATP translocase 2;ADP/ATP translocase 2, N-terminally processed	SLC25A5	21.0236	21.3582	21.7521	21.2879	21.4569	21.6736	20.8884	21.4964	21.9207	20.6797	21.6347	21.2926	20.7928	21.6168	21.2104	adenine nucleotide transport [GO:0051503]; B cell differentiation [GO:0030183]; cellular response to leukemia inhibitory factor [GO:1990830]; chromosome segregation [GO:0007059]; erythrocyte differentiation [GO:0030218]; male meiosis I [GO:0007141]; mitochondrial ADP transmembrane transport [GO:0140021]; mitochondrial ATP transmembrane transport [GO:1990544]; negative regulation of mitochondrial …	membrane [GO:0016020]; membrane raft [GO:0045121]; mitochondrial inner membrane [GO:0005743]; mitochondrial nucleoid [GO:0042645]; mitochondrial permeability transition pore complex [GO:0005757]; mitochondrion [GO:0005739]; MMXD complex [GO:0071817]; motile cilium [GO:0031514]; nucleus [GO:0005634]; plasma membrane [GO:0005886];integral component of plasma membrane [GO:0005887];membrane [GO:00160…	adenine transmembrane transporter activity [GO:0015207]; ATP:ADP antiporter activity [GO:0005471]; oxidative phosphorylation uncoupler activity [GO:0017077]; proton transmembrane transporter activity [GO:0015078]; RNA binding [GO:0003723]; ubiquitin protein ligase binding [GO:0031625];adenine nucleotide transmembrane transporter activity [GO:0000295];ATP:ADP antiporter activity [GO:0005471]	Multi-pass membrane protein {ECO:0000255}. Cell projection, cilium, flagellum membrane {ECO:0000269|PubMed:17137571}; Multi-pass membrane protein {ECO:0000255}. Membrane {ECO:0000269|PubMed:27641616}; Multi-pass membrane protein {ECO:0000255}. Note=In sperm flagellum this protein is located in the fibrous sheath, a non-mitochondrial region (PubMed:17137571). May localize to non-mitochondrial memb…	;P05141	;R-HSA-180897;R-HSA-83936	;PF00153	R-HSA-180897	https://reactome.org/PathwayBrowser/#/R-HSA-180897	Vpr-mediated induction of apoptosis by mitochondrial outer membrane permeabilization	TAS	Homo sapiens	17	9	9	32.9	21.1	21.1	32.852	0	63.62	420440000	96	2	8	11	12	7	12	13	8
Q14739	Q14739	Lamin-B receptor	LBR	NaN	21.844	21.2445	NaN	22.3239	21.1877	NaN	NaN	21.2727	NaN	20.0231	NaN	NaN	21.4665	NaN	mitotic nuclear envelope reassembly [GO:0007084]; neutrophil differentiation [GO:0030223]; sterol biosynthetic process [GO:0016126];cholesterol biosynthetic process [GO:0006695]	endoplasmic reticulum membrane [GO:0005789]; integral component of membrane [GO:0016021]; integral component of nuclear inner membrane [GO:0005639]; membrane [GO:0016020]; nuclear envelope [GO:0005635]; nuclear inner membrane [GO:0005637]; nuclear membrane [GO:0031965]; nucleus [GO:0005634];cytoplasm [GO:0005737]	delta14-sterol reductase activity [GO:0050613]; DNA binding [GO:0003677]; lamin binding [GO:0005521]; NADPH binding [GO:0070402]; oxidoreductase activity, acting on the CH-CH group of donors [GO:0016627]; RNA binding [GO:0003723];chromo shadow domain binding [GO:0070087]	Multi-pass membrane protein {ECO:0000255}. Endoplasmic reticulum membrane {ECO:0000269|PubMed:21327084}. Cytoplasm {ECO:0000269|PubMed:21327084}. Nucleus {ECO:0000269|PubMed:21327084}. Note=Nucleus; nuclear rim. {ECO:0000269|PubMed:21327084}.;SUBCELLULAR LOCATION: Nucleus inner membrane {ECO:0000269|PubMed:8157662}		;R-HSA-191273;R-HSA-2995383;R-HSA-9022692	;PF01222;PF09465	R-HSA-191273	https://reactome.org/PathwayBrowser/#/R-HSA-191273	Cholesterol biosynthesis	TAS	Homo sapiens	7	7	7	9.6	9.6	9.6	70.702	0	61.899	204310000	26	1	1	5	3	1	7	5	1
Q9P241	Q9P241	Probable phospholipid-transporting ATPase VD	ATP10D	NaN	NaN	NaN	NaN	NaN	NaN	NaN	NaN	NaN	NaN	NaN	NaN	NaN	NaN	NaN	ion transmembrane transport [GO:0034220]; phospholipid translocation [GO:0045332];cation transport [GO:0006812]	endoplasmic reticulum membrane [GO:0005789]; integral component of membrane [GO:0016021]; integral component of plasma membrane [GO:0005887]; nucleoplasm [GO:0005654]; phospholipid-translocating ATPase complex [GO:1990531]; plasma membrane [GO:0005886];endoplasmic reticulum [GO:0005783]	ATP binding [GO:0005524]; glycosylceramide flippase activity [GO:0140351]; magnesium ion binding [GO:0000287];ATPase-coupled intramembrane lipid transporter activity [GO:0140326]	Multi-pass membrane protein {ECO:0000255}. Endoplasmic reticulum membrane {ECO:0000269|PubMed:21914794, ECO:0000269|PubMed:25947375}; Multi-pass membrane protein {ECO:0000255}. Note=Exit from the endoplasmic reticulum requires the presence of TMEM30A, but not that of TMEM30B. {ECO:0000269|PubMed:25947375}.;SUBCELLULAR LOCATION: Cell membrane {ECO:0000269|PubMed:21914794, ECO:0000269|PubMed:259473…		;R-HSA-936837	;PF16209;PF16212	R-HSA-936837	https://reactome.org/PathwayBrowser/#/R-HSA-936837	Ion transport by P-type ATPases	TAS	Homo sapiens	2	2	2	1.3	1.3	1.3	160.27	0.0019342	11.96	5324500	2	1	0	1	0	1	1	2	1
Q9NTJ5	Q9NTJ5	Phosphatidylinositide phosphatase SAC1	SACM1L	NaN	NaN	19.4007	NaN	NaN	NaN	NaN	NaN	NaN	NaN	NaN	NaN	NaN	NaN	NaN	phosphatidylinositol dephosphorylation [GO:0046856];phosphatidylinositol biosynthetic process [GO:0006661]	endoplasmic reticulum membrane [GO:0005789]; endoplasmic reticulum-plasma membrane contact site [GO:0140268]; Golgi apparatus [GO:0005794]; Golgi membrane [GO:0000139]; integral component of membrane [GO:0016021];endoplasmic reticulum [GO:0005783]	phosphatidylinositol-3-phosphatase activity [GO:0004438]; phosphatidylinositol-4-phosphate phosphatase activity [GO:0043812];phosphatase activity [GO:0016791]	Multi-pass membrane protein {ECO:0000255}. Golgi apparatus membrane {ECO:0000269|PubMed:29461204, ECO:0000269|PubMed:31806350}. Note=Trafficking between the ER and Golgi is regulated by nutrient status and by TMEM39A (PubMed:31806350). Localizes to endoplasmic reticulum-plasma membrane contact sites (EPCS) in the presence of phosphatidylinositol-4,5-bisphosphate (PubMed:27044890). {ECO:0000269|Pu…		;R-HSA-1483248;R-HSA-1660514	;PF02383	R-HSA-1483248	https://reactome.org/PathwayBrowser/#/R-HSA-1483248	Synthesis of PIPs at the ER membrane	TAS	Homo sapiens	2	2	2	3.7	3.7	3.7	66.966	0.0010246	12.451	12331000	6	1	0	1	2	0	1	1	0
P98194	P98194	Calcium-transporting ATPase type 2C member 1	ATP2C1	NaN	NaN	NaN	NaN	NaN	NaN	NaN	NaN	NaN	NaN	NaN	NaN	NaN	NaN	NaN	calcium ion transmembrane transport [GO:0070588]; calcium ion transport [GO:0006816]; calcium-dependent cell-cell adhesion via plasma membrane cell adhesion molecules [GO:0016339]; cellular calcium ion homeostasis [GO:0006874]; cellular manganese ion homeostasis [GO:0030026]; epidermis development [GO:0008544]; Golgi calcium ion homeostasis [GO:0032468]; Golgi calcium ion transport [GO:0032472]; …	endoplasmic reticulum [GO:0005783]; Golgi apparatus [GO:0005794]; Golgi cisterna membrane [GO:0032580]; Golgi membrane [GO:0000139]; integral component of Golgi membrane [GO:0030173]; integral component of membrane [GO:0016021]; membrane [GO:0016020]; plasma membrane [GO:0005886]; trans-Golgi network [GO:0005802];cis-Golgi network membrane [GO:0033106]	ATP binding [GO:0005524]; ATPase activity [GO:0016887]; calcium ion binding [GO:0005509]; manganese ion binding [GO:0030145]; manganese ion transmembrane transporter activity [GO:0005384]; metal ion binding [GO:0046872]; P-type calcium transporter activity [GO:0005388]; P-type proton-exporting transporter activity [GO:0008553];ABC-type manganese transporter activity [GO:0015410]	Multi-pass membrane protein {ECO:0000255}. Golgi apparatus, Golgi stack membrane {ECO:0000269|PubMed:21187401}; Multi-pass membrane protein {ECO:0000255}. Note=During neuron differentiation, shifts from juxtanuclear Golgi position to multiple Golgi structures distributed over the neural soma with a predominance in the apical dendritic trunk. {ECO:0000250|UniProtKB:Q80XR2}.;SUBCELLULAR LOCATION: G…		;R-HSA-936837	;PF00689;PF00690	R-HSA-936837	https://reactome.org/PathwayBrowser/#/R-HSA-936837	Ion transport by P-type ATPases	TAS	Homo sapiens	2	2	2	2.5	2.5	2.5	100.58	0.001004	12.332	11212000	11	1	0	2	1	1	2	1	1
P11166	P11166	Solute carrier family 2, facilitated glucose transporter member 1	SLC2A1	NaN	20.5079	19.4167	19.0208	20.3733	19.8809	19.7988	NaN	19.4687	NaN	NaN	NaN	NaN	19.5158	19.7138	cellular response to glucose starvation [GO:0042149]; cellular response to mechanical stimulus [GO:0071260]; central nervous system development [GO:0007417]; cerebral cortex development [GO:0021987]; female pregnancy [GO:0007565]; glucose import across plasma membrane [GO:0098708]; glucose transmembrane transport [GO:1904659]; lactose biosynthetic process [GO:0005989]; L-ascorbic acid metabolic p…	basolateral plasma membrane [GO:0016323]; blood microparticle [GO:0072562]; caveola [GO:0005901]; cortical actin cytoskeleton [GO:0030864]; cytosol [GO:0005829]; extracellular exosome [GO:0070062]; female pronucleus [GO:0001939]; Golgi membrane [GO:0000139]; integral component of plasma membrane [GO:0005887]; intercalated disc [GO:0014704]; melanosome [GO:0042470]; membrane [GO:0016020]; midbody …	D-glucose transmembrane transporter activity [GO:0055056]; glucose transmembrane transporter activity [GO:0005355]; identical protein binding [GO:0042802]; kinase binding [GO:0019900]; long-chain fatty acid transporter activity [GO:0005324]; protein self-association [GO:0043621]; xenobiotic transmembrane transporter activity [GO:0042910];dehydroascorbic acid transmembrane transporter activity [GO…	Multi-pass membrane protein {ECO:0000255}. Melanosome {ECO:0000269|PubMed:17081065}. Photoreceptor inner segment {ECO:0000250|UniProtKB:P17809}. Note=Localizes primarily at the cell surface (PubMed:18245775, PubMed:19449892, PubMed:23219802, PubMed:25982116, PubMed:24847886). Identified by mass spectrometry in melanosome fractions from stage I to stage IV (PubMed:17081065). {ECO:0000269|PubMed:17…	;P11166	;R-HSA-189200;R-HSA-196836;R-HSA-422356;R-HSA-5619043;R-HSA-5653890	;PF00083	R-HSA-189200	https://reactome.org/PathwayBrowser/#/R-HSA-189200	Cellular hexose transport	TAS	Homo sapiens	5	5	5	8.5	8.5	8.5	54.083	0	42.685	106830000	47	1	1	4	4	2	5	3	2
P12236;P12235	P12236	ADP/ATP translocase 3;ADP/ATP translocase 3, N-terminally processed	SLC25A6	23.0385	24.1236	24.773	23.9827	24.1681	24.6801	23.7351	22.6167	24.2822	21.9915	24.2065	24.4087	22.6563	24.4892	24.1021	ADP transport [GO:0015866]; apoptotic mitochondrial changes [GO:0008637]; generation of precursor metabolites and energy [GO:0006091]; mitochondrial ADP transmembrane transport [GO:0140021]; mitochondrial ATP transmembrane transport [GO:1990544]; mitochondrial genome maintenance [GO:0000002]; negative regulation of necroptotic process [GO:0060546]; positive regulation of mitophagy [GO:1901526]; p…	integral component of plasma membrane [GO:0005887]; membrane [GO:0016020]; mitochondrial inner membrane [GO:0005743]; mitochondrial permeability transition pore complex [GO:0005757]; mitochondrion [GO:0005739]; nucleus [GO:0005634]; TIM23 mitochondrial import inner membrane translocase complex [GO:0005744];integral component of membrane [GO:0016021];integral component of mitochondrial membrane [G…	ATP:ADP antiporter activity [GO:0005471]; oxidative phosphorylation uncoupler activity [GO:0017077]; proton transmembrane transporter activity [GO:0015078];adenine transmembrane transporter activity [GO:0015207];ATP:ADP antiporter activity [GO:0005471]	Multi-pass membrane protein {ECO:0000255}. Membrane {ECO:0000269|PubMed:27641616}; Multi-pass membrane protein {ECO:0000255}. Note=The complex formed with ARL2BP, ARL2 and SLC25A4/ANT1 is expressed in mitochondria (By similarity). May localize to non-mitochondrial membranes (PubMed:27641616). {ECO:0000250|UniProtKB:P48962, ECO:0000269|PubMed:27641616}.; Multi-pass membrane protein {ECO:0000255}. …		;R-HSA-1268020;R-HSA-168277;R-HSA-180897;R-HSA-83936	;PF00153	R-HSA-1268020	https://reactome.org/PathwayBrowser/#/R-HSA-1268020	Mitochondrial protein import	IEA;TAS	Homo sapiens	17	17	9	37.6	37.6	28.5	32.866	0	323.31	1641200000	133	2	8	10	10	8	11	9	9
Q8IWB9	Q8IWB9	Testis-expressed sequence 2 protein	TEX2	NaN	NaN	NaN	NaN	NaN	NaN	NaN	NaN	NaN	NaN	NaN	NaN	NaN	NaN	NaN	signal transduction [GO:0007165]; sphingolipid metabolic process [GO:0006665];lipid transport [GO:0006869]	endoplasmic reticulum membrane [GO:0005789]; integral component of membrane [GO:0016021]; nuclear membrane [GO:0031965];endoplasmic reticulum [GO:0005783]	lipid binding [GO:0008289]	Multi-pass membrane protein {ECO:0000255}. Note=Enriched at the nucleus-vacuole junction (PubMed:22250200). During endoplasmic reticulum (ER) stress, localizes to ER-Golgi contacts (By similarity). {ECO:0000250|UniProtKB:Q06833, ECO:0000269|PubMed:22250200}.; Multi-pass membrane protein {ECO:0000255}. Nucleus membrane {ECO:0000250|UniProtKB:Q06833};SUBCELLULAR LOCATION: Endoplasmic reticulum memb…									3	3	3	3.4	3.4	3.4	125.3	0	17.896	10430000	8	1	0	1	2	1	2	2	1
A0FGR8	A0FGR8	Extended synaptotagmin-2	ESYT2	NaN	18.2932	NaN	18.5941	18.2056	18.5853	NaN	NaN	17.7208	NaN	17.9202	NaN	NaN	NaN	NaN	endoplasmic reticulum-plasma membrane tethering [GO:0061817]; glycosphingolipid metabolic process [GO:0006687]; lipid transport [GO:0006869];endocytosis [GO:0006897]	endoplasmic reticulum-plasma membrane contact site [GO:0140268]; extrinsic component of cytoplasmic side of plasma membrane [GO:0031234]; integral component of plasma membrane [GO:0005887]; intrinsic component of endoplasmic reticulum membrane [GO:0031227]; membrane [GO:0016020]; organelle membrane contact site [GO:0044232];endoplasmic reticulum membrane [GO:0005789]	calcium ion binding [GO:0005509]; calcium-dependent phospholipid binding [GO:0005544]; identical protein binding [GO:0042802]; phosphatidylcholine binding [GO:0031210]; phosphatidylethanolamine binding [GO:0008429]; phosphatidylinositol binding [GO:0035091];cadherin binding [GO:0045296]	Multi-pass membrane protein {ECO:0000255}. Note=Localizes to endoplasmic reticulum-plasma membrane contact sites (EPCS) (PubMed:29469807, PubMed:23791178, PubMed:30220461, PubMed:27044890). Recruited to the cell membrane via the third C2 domain (PubMed:17360437). {ECO:0000269|PubMed:17360437, ECO:0000269|PubMed:23791178, ECO:0000269|PubMed:29469807, ECO:0000269|PubMed:30220461}.; Peripheral membr…	;A0FGR8	;R-HSA-1660662	;PF00168;PF17047	R-HSA-1660662	https://reactome.org/PathwayBrowser/#/R-HSA-1660662	Glycosphingolipid metabolism	TAS	Homo sapiens	4	4	4	5.3	5.3	5.3	102.36	0	25.29	18452000	14	1	1	2	0	2	4	2	1
P20020;Q01814;Q16720	P20020	Plasma membrane calcium-transporting ATPase 1	ATP2B1	NaN	18.2497	NaN	NaN	18.2184	NaN	NaN	NaN	NaN	NaN	NaN	NaN	NaN	NaN	NaN	brain development [GO:0007420]; calcium ion export across plasma membrane [GO:1990034]; cellular calcium ion homeostasis [GO:0006874]; cellular response to corticosterone stimulus [GO:0071386]; cellular response to vitamin D [GO:0071305]; ion transmembrane transport [GO:0034220]; negative regulation of cytokine production [GO:0001818]; negative regulation of cytosolic calcium ion concentration [G…	basolateral plasma membrane [GO:0016323]; cytoplasmic side of plasma membrane [GO:0009898]; dendritic spine membrane [GO:0032591]; extracellular exosome [GO:0070062]; GABA-ergic synapse [GO:0098982]; glutamatergic synapse [GO:0098978]; immunological synapse [GO:0001772]; integral component of plasma membrane [GO:0005887]; integral component of presynaptic active zone membrane [GO:0099059]; intrac…	ATP binding [GO:0005524]; ATPase-coupled cation transmembrane transporter activity [GO:0019829]; calcium ion binding [GO:0005509]; calcium ion transmembrane transporter activity [GO:0015085]; calmodulin binding [GO:0005516]; metal ion binding [GO:0046872]; PDZ domain binding [GO:0030165]; protein C-terminus binding [GO:0008022]; P-type calcium transporter activity [GO:0005388]; P-type calcium tra…	Multi-pass membrane protein {ECO:0000255}.; Multi-pass membrane protein {ECO:0000255}. Basolateral cell membrane {ECO:0000250|UniProtKB:G5E829}. Cell junction, synapse {ECO:0000250|UniProtKB:G5E829}. Cell junction, synapse, presynaptic cell membrane {ECO:0000250|UniProtKB:G5E829}; Multi-pass membrane protein {ECO:0000255}. Basolateral cell membrane {ECO:0000269|PubMed:12624087}; Multi-pass membra…		;R-HSA-418359;R-HSA-5578775;R-HSA-936837	;PF00689;PF00690;PF12424	R-HSA-418359	https://reactome.org/PathwayBrowser/#/R-HSA-418359	Reduction of cytosolic Ca++ levels	TAS	Homo sapiens	5	4	4	5	4.1	4.1	134.68	0	23.79	17257000	7	3	1	4	2	1	5	3	1
P05023;P13637;P50993;Q13733;P54707	P05023	Sodium/potassium-transporting ATPase subunit alpha-1	ATP1A1	21.46	21.0923	20.6302	21.643	20.6655	20.8484	21.7306	21.0964	20.8522	20.3912	19.7977	19.7534	21.1234	20.0231	20.325	amygdala development [GO:0021764]; ATP metabolic process [GO:0046034]; behavioral fear response [GO:0001662]; cardiac muscle contraction [GO:0060048]; cation transmembrane transport [GO:0098655]; cell communication by electrical coupling involved in cardiac conduction [GO:0086064]; cellular potassium ion homeostasis [GO:0030007]; cellular response to amyloid-beta [GO:1904646]; cellular response t…	basolateral plasma membrane [GO:0016323]; caveola [GO:0005901]; cell projection [GO:0042995]; cytoplasm [GO:0005737]; dendritic spine [GO:0043197]; endoplasmic reticulum [GO:0005783]; endosome [GO:0005768]; extracellular exosome [GO:0070062]; extracellular vesicle [GO:1903561]; Golgi apparatus [GO:0005794]; integral component of membrane [GO:0016021]; intercalated disc [GO:0014704]; lateral plasm…	ankyrin binding [GO:0030506]; ATP binding [GO:0005524]; ATPase-coupled cation transmembrane transporter activity [GO:0019829]; chaperone binding [GO:0051087]; ion antiporter activity involved in regulation of presynaptic membrane potential [GO:0099520]; kinase binding [GO:0019900]; metal ion binding [GO:0046872]; phosphatase activity [GO:0016791]; phosphatidylinositol 3-kinase binding [GO:0043548…	Multi-pass membrane protein {ECO:0000255}.; Multi-pass membrane protein {ECO:0000255}. Cell membrane, sarcolemma {ECO:0000269|PubMed:7711835}; Multi-pass membrane protein {ECO:0000255}. Cell projection, axon {ECO:0000250|UniProtKB:P06685}. Melanosome {ECO:0000269|PubMed:17081065}. Note=Identified by mass spectrometry in melanosome fractions from stage I to stage IV. {ECO:0000269|PubMed:17081065}.…		;R-HSA-5578775;R-HSA-936837;R-HSA-9679191	;PF00689;PF00690	R-HSA-5578775;R-HSA-936837	https://reactome.org/PathwayBrowser/#/R-HSA-5578775;https://reactome.org/PathwayBrowser/#/R-HSA-936837	Ion homeostasis;Ion transport by P-type ATPases	TAS	Homo sapiens	13	13	13	16.1	16.1	16.1	112.89	0	127.58	388430000	163	5	9	12	12	11	12	11	10
P23634	P23634	Plasma membrane calcium-transporting ATPase 4	ATP2B4	NaN	21.1735	19.6296	20.9985	20.2893	21.4744	21.1517	21.6868	21.2942	NaN	19.1006	NaN	21.0489	20.3667	20.7043	calcium ion import across plasma membrane [GO:0098703]; calcium ion transmembrane import into cytosol [GO:0097553]; calcium ion transmembrane transport [GO:0070588]; cellular calcium ion homeostasis [GO:0006874]; cellular response to acetylcholine [GO:1905145]; cellular response to epinephrine stimulus [GO:0071872]; flagellated sperm motility [GO:0030317]; hippocampus development [GO:0021766]; io…	caveola [GO:0005901]; glutamatergic synapse [GO:0098978]; integral component of plasma membrane [GO:0005887]; integral component of presynaptic active zone membrane [GO:0099059]; intracellular membrane-bounded organelle [GO:0043231]; membrane [GO:0016020]; membrane raft [GO:0045121]; neuron projection [GO:0043005]; plasma membrane [GO:0005886]; protein-containing complex [GO:0032991]; sperm flage…	ATP binding [GO:0005524]; calcium ion transmembrane transporter activity [GO:0015085]; calcium-dependent protein binding [GO:0048306]; calmodulin binding [GO:0005516]; metal ion binding [GO:0046872]; nitric-oxide synthase binding [GO:0050998]; nitric-oxide synthase inhibitor activity [GO:0036487]; PDZ domain binding [GO:0030165]; protein kinase binding [GO:0019901]; protein phosphatase 2B binding…	Multi-pass membrane protein {ECO:0000255}.; Multi-pass membrane protein {ECO:0000255}. Cell projection, cilium, flagellum membrane {ECO:0000250|UniProtKB:Q6Q477};SUBCELLULAR LOCATION: Cell membrane {ECO:0000269|PubMed:2137451}		;R-HSA-418359;R-HSA-5578775;R-HSA-936837	;PF00689;PF00690;PF12424	R-HSA-418359	https://reactome.org/PathwayBrowser/#/R-HSA-418359	Reduction of cytosolic Ca++ levels	TAS	Homo sapiens	5	5	4	5.2	5.2	4.3	137.92	0	37.886	146310000	34	1	1	5	3	3	4	4	3
P55011	P55011	Solute carrier family 12 member 2	SLC12A2	NaN	18.7862	NaN	NaN	18.4308	18.7585	NaN	NaN	18.1639	NaN	NaN	NaN	NaN	NaN	18.1551	ammonium transport [GO:0015696]; cell volume homeostasis [GO:0006884]; cellular chloride ion homeostasis [GO:0030644]; cellular potassium ion homeostasis [GO:0030007]; cellular response to chemokine [GO:1990869]; cellular response to potassium ion [GO:0035865]; cellular sodium ion homeostasis [GO:0006883]; chloride ion homeostasis [GO:0055064]; chloride transmembrane transport [GO:1902476]; gamma…	basal plasma membrane [GO:0009925]; basolateral plasma membrane [GO:0016323]; cell body [GO:0044297]; cell body membrane [GO:0044298]; cell periphery [GO:0071944]; cell projection [GO:0042995]; cell projection membrane [GO:0031253]; cytoplasmic vesicle membrane [GO:0030659]; cytosol [GO:0005829]; extracellular exosome [GO:0070062]; extracellular vesicle [GO:1903561]; integral component of plasma …	cation:chloride symporter activity [GO:0015377]; chaperone binding [GO:0051087]; Hsp90 protein binding [GO:0051879]; metal ion transmembrane transporter activity [GO:0046873]; potassium ion transmembrane transporter activity [GO:0015079]; potassium:chloride symporter activity [GO:0015379]; protein kinase binding [GO:0019901]; sodium:potassium:chloride symporter activity [GO:0008511];ammonium tran…	Multi-pass membrane protein {ECO:0000255}.;SUBCELLULAR LOCATION: Basolateral cell membrane {ECO:0000305|PubMed:32081947, ECO:0000305|PubMed:7629105}		;R-HSA-426117	;PF00324;PF03522;PF08403	R-HSA-426117	https://reactome.org/PathwayBrowser/#/R-HSA-426117	Cation-coupled Chloride cotransporters	TAS	Homo sapiens	3	3	3	3.8	3.8	3.8	131.45	0	20.474	25278000	27	1	1	3	1	1	3	2	1
Q14439	Q14439	Probable G-protein coupled receptor 176	GPR176	NaN	NaN	NaN	NaN	NaN	NaN	NaN	NaN	19.2054	NaN	NaN	NaN	NaN	NaN	NaN	chemical synaptic transmission [GO:0007268]; circadian behavior [GO:0048512]; G protein-coupled receptor signaling pathway [GO:0007186]; negative regulation of inflammatory response to antigenic stimulus [GO:0002862];adenylate cyclase-inhibiting G protein-coupled receptor signaling pathway [GO:0007193]	plasma membrane [GO:0005886]; synapse [GO:0045202];integral component of plasma membrane [GO:0005887]	G protein-coupled receptor activity [GO:0004930]	Multi-pass membrane protein {ECO:0000255}.;SUBCELLULAR LOCATION: Cell membrane {ECO:0000250|UniProtKB:Q80WT4}		;R-HSA-418555;R-HSA-9660821	;PF00001	R-HSA-418555	https://reactome.org/PathwayBrowser/#/R-HSA-418555	G alpha (s) signalling events	TAS	Homo sapiens	2	2	2	7.4	7.4	7.4	56.998	0.0010672	12.9	22227000	5	1	1	1	0	1	0	0	0
Q9C0B5	Q9C0B5	Palmitoyltransferase ZDHHC5	ZDHHC5	NaN	20.0515	20.3642	NaN	20.8999	20.7447	NaN	NaN	20.3084	NaN	NaN	NaN	NaN	19.9448	20.412	positive regulation of protein localization to phagocytic vesicle [GO:1905171]; positive regulation of protein localization to plasma membrane [GO:1903078]; protein palmitoylation [GO:0018345];positive regulation of pattern recognition receptor signaling pathway [GO:0062208]	integral component of membrane [GO:0016021]; membrane [GO:0016020]; phagocytic vesicle [GO:0045335]; plasma membrane [GO:0005886];dendrite [GO:0030425]	protein-cysteine S-palmitoyltransferase activity [GO:0019706];palmitoyltransferase activity [GO:0016409]	Multi-pass membrane protein {ECO:0000255}.;SUBCELLULAR LOCATION: Cell membrane {ECO:0000250|UniProtKB:Q8VDZ4}			;PF01529						3	3	3	5	5	5	77.544	0	19.708	86121000	15	1	1	3	2	1	3	2	1
P37268	P37268	Squalene synthase	FDFT1	NaN	NaN	NaN	NaN	NaN	NaN	NaN	NaN	NaN	NaN	NaN	NaN	NaN	NaN	NaN	farnesyl diphosphate metabolic process [GO:0045338]; regulation of lipid metabolic process [GO:0019216]; regulation of metabolic process [GO:0019222]; steroid biosynthetic process [GO:0006694];cholesterol biosynthetic process [GO:0006695]	endoplasmic reticulum membrane [GO:0005789]; integral component of membrane [GO:0016021];endoplasmic reticulum [GO:0005783]	metal ion binding [GO:0046872]; squalene synthase activity [GO:0051996];farnesyl-diphosphate farnesyltransferase activity [GO:0004310]	Multi-pass membrane protein {ECO:0000255}.;SUBCELLULAR LOCATION: Endoplasmic reticulum membrane {ECO:0000250|UniProtKB:Q02769}		;R-HSA-191273;R-HSA-1989781;R-HSA-2426168		R-HSA-191273	https://reactome.org/PathwayBrowser/#/R-HSA-191273	Cholesterol biosynthesis	TAS	Homo sapiens	1	1	1	3.1	3.1	3.1	48.115	0.0050167	7.4103	13362000	4	1	0	1	1	0	1	0	0
Q9NZ01	Q9NZ01	Very-long-chain enoyl-CoA reductase	TECR	NaN	NaN	20.638	NaN	19.9036	19.9522	NaN	19.4826	20.6298	NaN	NaN	19.9623	NaN	20.222	20.3858	long-chain fatty-acyl-CoA biosynthetic process [GO:0035338]; sphingolipid metabolic process [GO:0006665]; very long-chain fatty acid biosynthetic process [GO:0042761];fatty acid elongation [GO:0030497]	endoplasmic reticulum membrane [GO:0005789]; integral component of endoplasmic reticulum membrane [GO:0030176]; nucleus [GO:0005634];endoplasmic reticulum [GO:0005783]	very-long-chain enoyl-CoA reductase activity [GO:0102758]; very-long-chain-acyl-CoA dehydrogenase activity [GO:0017099];oxidoreductase activity [GO:0016491]	Multi-pass membrane protein {ECO:0000255}.;SUBCELLULAR LOCATION: Endoplasmic reticulum membrane {ECO:0000269|PubMed:12482854, ECO:0000269|PubMed:24220030}		;R-HSA-75876	;PF02544	R-HSA-75876	https://reactome.org/PathwayBrowser/#/R-HSA-75876	Synthesis of very long-chain fatty acyl-CoAs	TAS	Homo sapiens	3	3	3	7.5	7.5	7.5	36.034	0	20.884	117250000	29	1	1	2	3	1	3	3	1
Q96G23	Q96G23	Ceramide synthase 2	CERS2	NaN	19.2224	NaN	NaN	19.5863	19.0605	NaN	NaN	NaN	NaN	17.9728	NaN	NaN	NaN	NaN	negative regulation of axon regeneration [GO:0048681]; negative regulation of Schwann cell migration [GO:1900148]; negative regulation of Schwann cell proliferation involved in axon regeneration [GO:1905045]; regulation of lipid metabolic process [GO:0019216]; sphingolipid biosynthetic process [GO:0030148];ceramide biosynthetic process [GO:0046513]	endoplasmic reticulum membrane [GO:0005789]; integral component of membrane [GO:0016021]; membrane [GO:0016020];endoplasmic reticulum [GO:0005783]	N-acyltransferase activity [GO:0016410]; sphingosine N-acyltransferase activity [GO:0050291];DNA binding [GO:0003677]	Multi-pass membrane protein {ECO:0000255}.;SUBCELLULAR LOCATION: Endoplasmic reticulum membrane {ECO:0000269|PubMed:18165233}		;R-HSA-1660661	;PF00046;PF03798	R-HSA-1660661	https://reactome.org/PathwayBrowser/#/R-HSA-1660661	Sphingolipid de novo biosynthesis	TAS	Homo sapiens	2	2	2	7.9	7.9	7.9	44.876	0.0027701	11.532	26797000	8	1	0	2	1	1	2	2	0
Q99943	Q99943	1-acyl-sn-glycerol-3-phosphate acyltransferase alpha	AGPAT1	NaN	NaN	NaN	NaN	NaN	NaN	NaN	NaN	NaN	NaN	NaN	NaN	NaN	NaN	NaN	phosphatidic acid biosynthetic process [GO:0006654]; phospholipid metabolic process [GO:0006644]; positive regulation of cellular metabolic process [GO:0031325]; positive regulation of cytokine production [GO:0001819]; positive regulation of cytokine-mediated signaling pathway [GO:0001961];CDP-diacylglycerol biosynthetic process [GO:0016024]	endoplasmic reticulum membrane [GO:0005789]; integral component of membrane [GO:0016021]; membrane [GO:0016020];endoplasmic reticulum [GO:0005783]	1-acylglycerol-3-phosphate O-acyltransferase activity [GO:0003841]	Multi-pass membrane protein {ECO:0000255}.;SUBCELLULAR LOCATION: Endoplasmic reticulum membrane {ECO:0000269|PubMed:21873652, ECO:0000269|PubMed:9461603}		;R-HSA-1483166;R-HSA-163765	;PF01553	R-HSA-1483166	https://reactome.org/PathwayBrowser/#/R-HSA-1483166	Synthesis of PA	TAS	Homo sapiens	2	2	2	11.3	11.3	11.3	31.716	0.0010482	12.655	13011000	3	1	0	1	1	0	1	2	0
Q5RI15	Q5RI15	Cytochrome c oxidase protein 20 homolog	COX20	NaN	NaN	NaN	NaN	NaN	NaN	NaN	NaN	NaN	NaN	NaN	NaN	NaN	NaN	NaN	mitochondrial cytochrome c oxidase assembly [GO:0033617]	mitochondrial inner membrane [GO:0005743]; mitochondrion [GO:0005739];integral component of membrane [GO:0016021]		Multi-pass membrane protein {ECO:0000255}.;SUBCELLULAR LOCATION: Mitochondrion inner membrane {ECO:0000269|PubMed:23125284, ECO:0000269|PubMed:29154948}		;R-HSA-5628897;R-HSA-611105	;PF12597	R-HSA-5628897	https://reactome.org/PathwayBrowser/#/R-HSA-5628897	TP53 Regulates Metabolic Genes	TAS	Homo sapiens	1	1	1	11.9	11.9	11.9	13.291	0.0062992	6.7318	9925500	8	1	0	0	1	1	0	1	1
Q9H9B4	Q9H9B4	Sideroflexin-1	SFXN1	NaN	20.0301	19.7005	19.0367	19.8201	19.8054	20.1814	19.2346	19.1482	18.6736	19.3041	19.3431	19.935	19.2767	19.9509	L-serine transport [GO:0015825]; mitochondrial transmembrane transport [GO:1990542]; one-carbon metabolic process [GO:0006730]; serine import into mitochondrion [GO:0140300];D-serine transport [GO:0042942]	mitochondrion [GO:0005739];integral component of mitochondrial inner membrane [GO:0031305]	L-serine transmembrane transporter activity [GO:0015194]; serine transmembrane transporter activity [GO:0022889]; transmembrane transporter activity [GO:0022857];D-serine transmembrane transporter activity [GO:0042945]	Multi-pass membrane protein {ECO:0000255}.;SUBCELLULAR LOCATION: Mitochondrion inner membrane {ECO:0000269|PubMed:30442778}			;PF03820						4	4	4	17.4	17.4	17.4	35.619	0	46.923	81593000	47	1	1	2	3	3	3	3	2
Q9BWM7	Q9BWM7	Sideroflexin-3	SFXN3	19.5209	19.3878	19.5944	19.761	19.3604	19.7491	19.9326	NaN	19.3292	NaN	18.6203	18.96	NaN	18.5377	19.0431	one-carbon metabolic process [GO:0006730]; serine import into mitochondrion [GO:0140300];mitochondrial transmembrane transport [GO:1990542]	mitochondrion [GO:0005739];integral component of mitochondrial inner membrane [GO:0031305]	transmembrane transporter activity [GO:0022857];serine transmembrane transporter activity [GO:0022889]	Multi-pass membrane protein {ECO:0000255}.;SUBCELLULAR LOCATION: Mitochondrion membrane {ECO:0000269|PubMed:30442778, ECO:0000269|Ref.4}			;PF03820						7	7	7	21.5	21.5	21.5	35.503	0	46.518	98211000	72	1	3	4	6	3	6	5	3
Q92736;P21817	Q92736;P21817	Ryanodine receptor 2;Ryanodine receptor 1	RYR2;RYR1	NaN	NaN	NaN	NaN	NaN	NaN	NaN	NaN	NaN	NaN	NaN	NaN	NaN	NaN	NaN	calcium ion transport into cytosol [GO:0060402]; calcium-mediated signaling [GO:0019722]; calcium-mediated signaling using intracellular calcium source [GO:0035584]; cardiac muscle contraction [GO:0060048]; cardiac muscle hypertrophy [GO:0003300]; cell communication by electrical coupling involved in cardiac conduction [GO:0086064]; cellular calcium ion homeostasis [GO:0006874]; cellular response…	cell cortex [GO:0005938]; cytoplasm [GO:0005737]; cytoplasmic vesicle membrane [GO:0030659]; extracellular exosome [GO:0070062]; I band [GO:0031674]; integral component of organelle membrane [GO:0031301]; integral component of plasma membrane [GO:0005887]; junctional sarcoplasmic reticulum membrane [GO:0014701]; membrane [GO:0016020]; plasma membrane [GO:0005886]; protein-containing complex [GO:0…	calcium channel activity [GO:0005262]; calcium ion binding [GO:0005509]; calcium-induced calcium release activity [GO:0048763]; calcium-release channel activity [GO:0015278]; calmodulin binding [GO:0005516]; enzyme binding [GO:0019899]; identical protein binding [GO:0042802]; ion channel binding [GO:0044325]; protein kinase A catalytic subunit binding [GO:0034236]; protein kinase A regulatory sub…	Multi-pass membrane protein {ECO:0000269|PubMed:10830164}. Membrane {ECO:0000305|PubMed:10830164}; Multi-pass membrane protein {ECO:0000305|PubMed:10830164}. Sarcoplasmic reticulum {ECO:0000250|UniProtKB:P30957}. Note=The number of predicted transmembrane domains varies between orthologs, but both N-terminus and C-terminus seem to be cytoplasmic. {ECO:0000250}.; Multi-pass membrane protein {ECO:0…		;R-HSA-2672351;R-HSA-5578775	;PF00520;PF00622;PF01365;PF02026;PF02815;PF06459;PF08454;PF08709	R-HSA-2672351	https://reactome.org/PathwayBrowser/#/R-HSA-2672351	Stimuli-sensing channels	TAS	Homo sapiens	2	2	2	0.5	0.5	0.5	564.56	0.0052585	10.88	8776700	2	2	0	1	1	1	1	1	2
Q9BVI4	Q9BVI4	Nucleolar complex protein 4 homolog	NOC4L	NaN	NaN	NaN	NaN	NaN	NaN	NaN	NaN	19.9297	NaN	NaN	19.2531	NaN	NaN	NaN	rRNA processing [GO:0006364]	Noc4p-Nop14p complex [GO:0030692]; nuclear membrane [GO:0031965]; nucleolus [GO:0005730]; nucleoplasm [GO:0005654]; small-subunit processome [GO:0032040];integral component of membrane [GO:0016021]	RNA binding [GO:0003723]	Multi-pass membrane protein {ECO:0000269|PubMed:12429849}. Nucleus, nucleolus {ECO:0000269|PubMed:12429849}.;SUBCELLULAR LOCATION: Nucleus membrane {ECO:0000269|PubMed:12429849}		;R-HSA-6790901;R-HSA-6791226	;PF03914	R-HSA-6790901	https://reactome.org/PathwayBrowser/#/R-HSA-6790901	rRNA modification in the nucleus and cytosol	IEA	Homo sapiens	2	2	2	5	5	5	58.467	0.0011862	15.898	22207000	4	1	0	1	1	0	0	1	0
Q9Y6R1	Q9Y6R1	Electrogenic sodium bicarbonate cotransporter 1	SLC4A4	NaN	NaN	NaN	NaN	NaN	NaN	NaN	NaN	NaN	NaN	NaN	NaN	NaN	NaN	NaN	ion homeostasis [GO:0050801]; positive regulation of glycolytic process [GO:0045821]; regulation of intracellular pH [GO:0051453]; regulation of membrane potential [GO:0042391]; sodium ion export across plasma membrane [GO:0036376]; sodium ion transmembrane transport [GO:0035725]; sodium ion transport [GO:0006814]; transmembrane transport [GO:0055085]; transport across blood-brain barrier [GO:015…	cell surface [GO:0009986]; extracellular exosome [GO:0070062]; integral component of plasma membrane [GO:0005887]; membrane [GO:0016020]; plasma membrane [GO:0005886];basolateral plasma membrane [GO:0016323]	inorganic anion exchanger activity [GO:0005452]; sodium:bicarbonate symporter activity [GO:0008510]; symporter activity [GO:0015293]; transmembrane transporter activity [GO:0022857];identical protein binding [GO:0042802]	Multi-pass membrane protein {ECO:0000269|PubMed:12534288, ECO:0000305|PubMed:29500354}.;SUBCELLULAR LOCATION: Basolateral cell membrane {ECO:0000269|PubMed:12907161, ECO:0000269|PubMed:15273250, ECO:0000269|PubMed:16636648, ECO:0000269|PubMed:17661077, ECO:0000305|PubMed:12534288, ECO:0000305|PubMed:29500354}		;R-HSA-425381;R-HSA-5619054	;PF00955;PF07565	R-HSA-425381	https://reactome.org/PathwayBrowser/#/R-HSA-425381	Bicarbonate transporters	TAS	Homo sapiens	1	1	1	1.3	1.3	1.3	121.46	0.0063141	6.7456	3680800	3	1	0	0	1	1	1	1	0
Q6NUK1	Q6NUK1	Calcium-binding mitochondrial carrier protein SCaMC-1	SLC25A24	NaN	18.9665	NaN	NaN	18.6861	19.3808	NaN	NaN	19.2129	18.3565	18.202	NaN	19.0526	17.8539	NaN	cellular response to calcium ion [GO:0071277]; cellular response to oxidative stress [GO:0034599]; mitochondrial transport [GO:0006839]; regulation of cell death [GO:0010941];ATP transport [GO:0015867]	mitochondrial inner membrane [GO:0005743]; mitochondrion [GO:0005739];integral component of membrane [GO:0016021]	calcium ion binding [GO:0005509];ATP transmembrane transporter activity [GO:0005347]	Multi-pass membrane protein {ECO:0000269|PubMed:15054102, ECO:0000269|PubMed:15123600, ECO:0000269|PubMed:22015608}.;SUBCELLULAR LOCATION: Mitochondrion inner membrane {ECO:0000269|PubMed:15054102, ECO:0000269|PubMed:15123600, ECO:0000269|PubMed:22015608}			;PF00153;PF13499						2	2	2	5.7	5.7	5.7	53.354	0.0011249	13.919	41473000	12	1	1	2	1	1	2	2	1
Q96QD8	Q96QD8	Sodium-coupled neutral amino acid transporter 2	SLC38A2	NaN	NaN	NaN	NaN	NaN	NaN	NaN	NaN	NaN	NaN	NaN	NaN	NaN	NaN	NaN	amino acid transmembrane transport [GO:0003333]; amino acid transport [GO:0006865]; cellular response to amino acid starvation [GO:0034198]; cellular response to arsenite(3-) [GO:1903841]; cellular response to mechanical stimulus [GO:0071260]; cerebral cortex development [GO:0021987]; female pregnancy [GO:0007565]; glutamine transport [GO:0006868]; glycine betaine transport [GO:0031460]; L-serine…	brush border [GO:0005903]; cytoplasm [GO:0005737]; dendrite [GO:0030425]; integral component of plasma membrane [GO:0005887]; neuronal cell body [GO:0043025]; plasma membrane [GO:0005886]; sarcolemma [GO:0042383];axon [GO:0030424]	L-glutamine transmembrane transporter activity [GO:0015186]; L-serine transmembrane transporter activity [GO:0015194]; neutral amino acid:sodium symporter activity [GO:0005295];amino acid transmembrane transporter activity [GO:0015171]	Multi-pass membrane protein {ECO:0000269|PubMed:15561425, ECO:0000269|PubMed:16616430}. Note=Insulin promotes recruitment to the plasma membrane from a pool localized in the trans-Golgi network or endosomes (By similarity). Enriched in the somatodendritic compartment of neurons, it is also detected at the axonal shaft but excluded from the nerve terminal. {ECO:0000250}.;SUBCELLULAR LOCATION: Cell…		;R-HSA-210500;R-HSA-352230	;PF01490	R-HSA-210500	https://reactome.org/PathwayBrowser/#/R-HSA-210500	Glutamate Neurotransmitter Release Cycle	TAS	Homo sapiens	1	1	1	4.2	4.2	4.2	56.025	0.0065094	7.0259	3903700	1	1	0	1	0	0	1	1	0
Q9Y2U8	Q9Y2U8	Inner nuclear membrane protein Man1	LEMD3	19.8385	20.7352	20.2132	21.0119	20.7744	20.8448	20.7957	19.514	20.7545	NaN	17.8049	18.6179	NaN	19.9708	20.2784	negative regulation of BMP signaling pathway [GO:0030514]; negative regulation of transforming growth factor beta receptor signaling pathway [GO:0030512]; nuclear envelope organization [GO:0006998]; regulation of intracellular signal transduction [GO:1902531];negative regulation of activin receptor signaling pathway [GO:0032926]	integral component of nuclear inner membrane [GO:0005639]; membrane [GO:0016020]; nuclear inner membrane [GO:0005637]; nuclear membrane [GO:0031965];integral component of membrane [GO:0016021]	chromatin DNA binding [GO:0031490]	Multi-pass membrane protein {ECO:0000269|PubMed:15647271}.;SUBCELLULAR LOCATION: Nucleus inner membrane {ECO:0000269|PubMed:15647271}	;Q9Y2U8	;R-HSA-2980766;R-HSA-2995383;R-HSA-4419969	;PF03020;PF09402	R-HSA-2980766	https://reactome.org/PathwayBrowser/#/R-HSA-2980766	Nuclear Envelope Breakdown	TAS	Homo sapiens	9	9	9	16.8	16.8	16.8	99.996	0	79.542	141580000	75	1	4	7	5	7	8	7	7
O15126	O15126	Secretory carrier-associated membrane protein 1	SCAMP1	NaN	NaN	NaN	NaN	NaN	NaN	NaN	NaN	NaN	NaN	NaN	NaN	NaN	NaN	NaN	post-Golgi vesicle-mediated transport [GO:0006892]; protein transport [GO:0015031];neutrophil degranulation [GO:0043312]	integral component of membrane [GO:0016021]; plasma membrane [GO:0005886]; recycling endosome membrane [GO:0055038]; specific granule membrane [GO:0035579]; synaptic vesicle membrane [GO:0030672]; trans-Golgi network [GO:0005802]; trans-Golgi network membrane [GO:0032588]; zymogen granule membrane [GO:0042589];clathrin-coated vesicle [GO:0030136]		Multi-pass membrane protein {ECO:0000269|PubMed:15840657}.; Multi-pass membrane protein {ECO:0000269|PubMed:15840657}. Recycling endosome membrane {ECO:0000269|PubMed:15840657};SUBCELLULAR LOCATION: Golgi apparatus, trans-Golgi network membrane {ECO:0000269|PubMed:15840657}	;O15126	;R-HSA-6798695	;PF04144	R-HSA-6798695	https://reactome.org/PathwayBrowser/#/R-HSA-6798695	Neutrophil degranulation	TAS	Homo sapiens	1	1	1	8	8	8	37.92	0	18.359	41806000	4	1	1	0	0	1	1	0	1
Q5SNT2	Q5SNT2	Transmembrane protein 201	TMEM201	NaN	NaN	NaN	NaN	NaN	NaN	NaN	NaN	NaN	NaN	NaN	NaN	NaN	NaN	NaN	fibroblast migration [GO:0010761]; nuclear envelope organization [GO:0006998]; nuclear migration along microtubule [GO:0030473]; protein localization to nuclear envelope [GO:0090435];centrosome localization [GO:0051642]	integral component of nuclear inner membrane [GO:0005639]; nuclear envelope [GO:0005635]; nuclear membrane [GO:0031965]; spindle pole [GO:0000922];cytoplasm [GO:0005737]	lamin binding [GO:0005521];actin filament binding [GO:0051015]	Multi-pass membrane protein {ECO:0000269|PubMed:19494128}. Cytoplasm, cytoskeleton, spindle pole {ECO:0000269|PubMed:19494128}. Note=The C-terminal of isoform 2 is located on the nucleoplasmic side. During interphase, isoform 2 is distributed in the inner nuclear membrane in distinct micro-domains and during mitosis, it is found in the ER but it also localizes to the polar regions of the mitotic …			;PF09779;PF10476						1	1	1	1.5	1.5	1.5	72.235	0.0049958	7.3082	14492000	8	1	0	0	1	1	1	1	1
O15121	O15121	Sphingolipid delta(4)-desaturase DES1	DEGS1	NaN	NaN	NaN	NaN	NaN	NaN	NaN	NaN	NaN	NaN	NaN	NaN	NaN	NaN	NaN	myelin maintenance [GO:0043217]; neutrophil degranulation [GO:0043312]; sphingolipid biosynthetic process [GO:0030148]; unsaturated fatty acid biosynthetic process [GO:0006636];ceramide biosynthetic process [GO:0046513]	endoplasmic reticulum membrane [GO:0005789]; integral component of plasma membrane [GO:0005887]; membrane [GO:0016020]; mitochondrial membrane [GO:0031966]; mitochondrion [GO:0005739]; plasma membrane [GO:0005886]; specific granule membrane [GO:0035579];endoplasmic reticulum [GO:0005783]	retinol isomerase activity [GO:0050251]; sphingolipid delta-4 desaturase activity [GO:0042284];electron transfer activity [GO:0009055]	Multi-pass membrane protein {ECO:0000269|PubMed:19647031, ECO:0000269|PubMed:9188692}.;SUBCELLULAR LOCATION: Mitochondrion membrane {ECO:0000269|PubMed:19647031, ECO:0000269|PubMed:30620338}. Endoplasmic reticulum membrane {ECO:0000269|PubMed:19647031, ECO:0000269|PubMed:30620338, ECO:0000269|PubMed:9188692}		;R-HSA-1660661;R-HSA-6798695	;PF00487;PF08557	R-HSA-1660661	https://reactome.org/PathwayBrowser/#/R-HSA-1660661	Sphingolipid de novo biosynthesis	TAS	Homo sapiens	1	1	1	5	5	5	37.866	0.0076746	6.5698	4601100	5	1	0	1	0	1	1	1	1
Q9H6H4	Q9H6H4	Receptor expression-enhancing protein 4	REEP4	NaN	18.3225	NaN	17.9214	NaN	18.66	NaN	18.7852	18.4267	NaN	NaN	18.4269	NaN	NaN	18.9897	endoplasmic reticulum tubular network organization [GO:0071786]; mitotic nuclear envelope reassembly [GO:0007084]; nuclear envelope organization [GO:0006998];cell division [GO:0051301]	endoplasmic reticulum [GO:0005783]; endoplasmic reticulum membrane [GO:0005789]; endoplasmic reticulum tubular network [GO:0071782]; integral component of membrane [GO:0016021]; membrane [GO:0016020];cytoplasmic microtubule [GO:0005881]	microtubule binding [GO:0008017]	Multi-pass membrane protein {ECO:0000269|PubMed:23911198}.;SUBCELLULAR LOCATION: Endoplasmic reticulum membrane {ECO:0000269|PubMed:23911198}		;R-HSA-381753	;PF03134	R-HSA-381753	https://reactome.org/PathwayBrowser/#/R-HSA-381753	Olfactory Signaling Pathway	TAS	Homo sapiens	2	2	2	7.4	7.4	7.4	29.395	0.0027473	11.411	20278000	5	1	1	2	1	2	0	2	0
Q9HD20	Q9HD20	Manganese-transporting ATPase 13A1	ATP13A1	NaN	NaN	NaN	NaN	NaN	NaN	NaN	NaN	NaN	NaN	NaN	NaN	NaN	NaN	NaN	extraction of mislocalized protein from ER membrane [GO:0140569]; ion transmembrane transport [GO:0034220]; protein transport [GO:0015031];cellular calcium ion homeostasis [GO:0006874]	integral component of membrane [GO:0016021]; membrane [GO:0016020];endoplasmic reticulum membrane [GO:0005789]	ATP binding [GO:0005524]; metal ion binding [GO:0046872]; transmembrane protein dislocase activity [GO:0140567];ATPase-coupled cation transmembrane transporter activity [GO:0019829]	Multi-pass membrane protein {ECO:0000269|PubMed:24392018}.;SUBCELLULAR LOCATION: Endoplasmic reticulum membrane {ECO:0000269|PubMed:24392018}		;R-HSA-936837		R-HSA-936837	https://reactome.org/PathwayBrowser/#/R-HSA-936837	Ion transport by P-type ATPases	TAS	Homo sapiens	1	1	1	1	1	1	132.95	0.0065952	7.188	10478000	13	1	0	1	1	1	0	1	1
Q13563	Q13563	Polycystin-2	PKD2	NaN	NaN	NaN	NaN	NaN	NaN	NaN	NaN	NaN	NaN	NaN	NaN	NaN	NaN	NaN	branching involved in ureteric bud morphogenesis [GO:0001658]; calcium ion transmembrane transport [GO:0070588]; calcium ion transport [GO:0006816]; cell cycle arrest [GO:0007050]; cell-cell signaling by wnt [GO:0198738]; cellular response to calcium ion [GO:0071277]; cellular response to cAMP [GO:0071320]; cellular response to fluid shear stress [GO:0071498]; cellular response to hydrostatic pre…	basal plasma membrane [GO:0009925]; basolateral plasma membrane [GO:0016323]; cation channel complex [GO:0034703]; cell-cell junction [GO:0005911]; ciliary basal body [GO:0036064]; ciliary membrane [GO:0060170]; cilium [GO:0005929]; cytoplasm [GO:0005737]; cytoplasmic vesicle membrane [GO:0030659]; endoplasmic reticulum [GO:0005783]; endoplasmic reticulum membrane [GO:0005789]; extracellular exos…	ATPase binding [GO:0051117]; calcium ion binding [GO:0005509]; calcium-induced calcium release activity [GO:0048763]; cation channel activity [GO:0005261]; cytoskeletal protein binding [GO:0008092]; HLH domain binding [GO:0043398]; identical protein binding [GO:0042802]; ion channel binding [GO:0044325]; muscle alpha-actinin binding [GO:0051371]; outward rectifier potassium channel activity [GO:0…	Multi-pass membrane protein {ECO:0000269|PubMed:27768895, ECO:0000269|PubMed:27991905, ECO:0000269|PubMed:28092368, ECO:0000269|PubMed:29899465, ECO:0000269|PubMed:30093605}. Basolateral cell membrane {ECO:0000269|PubMed:10770959}. Cytoplasmic vesicle membrane {ECO:0000269|PubMed:10770959}. Golgi apparatus {ECO:0000250|UniProtKB:O35245}. Note=PKD2 localization to the plasma and ciliary membranes …	;Q13563	;R-HSA-5620916	;PF08016	R-HSA-5620916	https://reactome.org/PathwayBrowser/#/R-HSA-5620916	VxPx cargo-targeting to cilium	TAS	Homo sapiens	1	1	1	1.3	1.3	1.3	109.69	0.0050336	7.4197	6014900	4	1	1	0	1	1	0	1	1
Q8TD43	Q8TD43	Transient receptor potential cation channel subfamily M member 4	TRPM4	NaN	NaN	NaN	NaN	NaN	NaN	NaN	NaN	NaN	NaN	NaN	NaN	NaN	NaN	NaN	calcium ion transmembrane transport [GO:0070588]; calcium-mediated signaling [GO:0019722]; cation transmembrane transport [GO:0098655]; cellular response to ATP [GO:0071318]; dendritic cell chemotaxis [GO:0002407]; inorganic cation transmembrane transport [GO:0098662]; membrane depolarization during AV node cell action potential [GO:0086045]; membrane depolarization during bundle of His cell acti…	endoplasmic reticulum [GO:0005783]; Golgi apparatus [GO:0005794]; integral component of plasma membrane [GO:0005887]; neuronal cell body [GO:0043025]; nucleoplasm [GO:0005654]; plasma membrane [GO:0005886]; sodium channel complex [GO:0034706]; spanning component of membrane [GO:0089717]; spanning component of plasma membrane [GO:0044214];cytosol [GO:0005829]	calcium activated cation channel activity [GO:0005227]; calcium ion binding [GO:0005509]; calmodulin binding [GO:0005516]; cation channel activity [GO:0005261]; identical protein binding [GO:0042802]; ligand-gated calcium channel activity [GO:0099604];ATP binding [GO:0005524]	Multi-pass membrane protein {ECO:0000269|PubMed:29211723, ECO:0000269|PubMed:29217581}. Endoplasmic reticulum {ECO:0000269|PubMed:19945433}. Golgi apparatus {ECO:0000269|PubMed:19945433}.; SUBCELLULAR LOCATION: [Isoform 2]: Cell membrane {ECO:0000269|PubMed:11535825}. Endoplasmic reticulum. Golgi apparatus.;SUBCELLULAR LOCATION: [Isoform 1]: Cell membrane {ECO:0000269|PubMed:12015988, ECO:0000269…		;R-HSA-3295583	;PF00520;PF18139	R-HSA-3295583	https://reactome.org/PathwayBrowser/#/R-HSA-3295583	TRP channels	TAS	Homo sapiens	1	1	1	0.9	0.9	0.9	134.3	0.0077459	6.6207	12929000	7	1	1	1	1	1	1	1	1
Q15758	Q15758	Neutral amino acid transporter B(0)	SLC1A5	19.5303	20.565	20.0735	20.4402	20.602	20.6792	19.7951	19.842	20.1248	NaN	18.6073	NaN	NaN	19.8937	NaN	glutamine secretion [GO:0010585]; glutamine transport [GO:0006868]; L-aspartate import across plasma membrane [GO:0140009]; L-glutamine import across plasma membrane [GO:1903803]; neutral amino acid transport [GO:0015804]; protein homotrimerization [GO:0070207]; transport across blood-brain barrier [GO:0150104];amino acid transport [GO:0006865]	extracellular exosome [GO:0070062]; integral component of membrane [GO:0016021]; integral component of plasma membrane [GO:0005887]; melanosome [GO:0042470]; membrane [GO:0016020]; plasma membrane [GO:0005886];basal plasma membrane [GO:0009925]	L-glutamine transmembrane transporter activity [GO:0015186]; L-serine transmembrane transporter activity [GO:0015194]; metal ion binding [GO:0046872]; neutral amino acid transmembrane transporter activity [GO:0015175]; signaling receptor activity [GO:0038023]; symporter activity [GO:0015293]; virus receptor activity [GO:0001618];L-aspartate transmembrane transporter activity [GO:0015183]	Multi-pass membrane protein {ECO:0000269|PubMed:29872227}. Melanosome. Note=Identified by mass spectrometry in melanosome fractions from stage I to stage IV.;SUBCELLULAR LOCATION: Cell membrane {ECO:0000269|PubMed:8702519, ECO:0000305|PubMed:29872227}		;R-HSA-352230	;PF00375	R-HSA-352230	https://reactome.org/PathwayBrowser/#/R-HSA-352230	Amino acid transport across the plasma membrane	TAS	Homo sapiens	5	5	5	13.3	13.3	13.3	56.598	0	35.771	125770000	52	1	3	4	4	3	4	4	2
P00403	P00403	Cytochrome c oxidase subunit 2	MT-CO2	NaN	NaN	NaN	NaN	NaN	NaN	NaN	NaN	NaN	NaN	NaN	NaN	NaN	NaN	NaN	lactation [GO:0007595]; mitochondrial electron transport, cytochrome c to oxygen [GO:0006123]; positive regulation of ATP biosynthetic process [GO:2001171]; positive regulation of hydrogen peroxide biosynthetic process [GO:0010729]; positive regulation of necrotic cell death [GO:0010940]; response to cold [GO:0009409];ATP synthesis coupled electron transport [GO:0042773]	membrane [GO:0016020]; mitochondrial inner membrane [GO:0005743]; mitochondrion [GO:0005739]; respiratory chain complex IV [GO:0045277];integral component of membrane [GO:0016021]	cytochrome-c oxidase activity [GO:0004129];copper ion binding [GO:0005507]	Multi-pass membrane protein {ECO:0000269|PubMed:30030519}.;SUBCELLULAR LOCATION: Mitochondrion inner membrane {ECO:0000269|PubMed:30030519}	;P00403	;R-HSA-5628897;R-HSA-611105	;PF00116;PF02790	R-HSA-5628897	https://reactome.org/PathwayBrowser/#/R-HSA-5628897	TP53 Regulates Metabolic Genes	TAS	Homo sapiens	1	1	1	7.5	7.5	7.5	25.565	0	18.657	39521000	13	1	1	1	1	1	1	1	1
Q01650	Q01650	Large neutral amino acids transporter small subunit 1	SLC7A5	NaN	NaN	NaN	NaN	NaN	NaN	NaN	NaN	NaN	NaN	NaN	NaN	NaN	NaN	NaN	L-alpha-amino acid transmembrane transport [GO:1902475]; leucine import across plasma membrane [GO:0098713]; leukocyte migration [GO:0050900]; L-leucine import across plasma membrane [GO:1903801]; L-tryptophan transmembrane transport [GO:1904556]; negative regulation of gene expression [GO:0010629]; neutral amino acid transport [GO:0015804]; phenylalanine transport [GO:0015823]; positive regulati…	apical plasma membrane [GO:0016324]; basal plasma membrane [GO:0009925]; basolateral plasma membrane [GO:0016323]; cytosol [GO:0005829]; external side of apical plasma membrane [GO:0098591]; extracellular exosome [GO:0070062]; integral component of membrane [GO:0016021]; intracellular membrane-bounded organelle [GO:0043231]; lysosomal membrane [GO:0005765]; membrane [GO:0016020]; microvillus memb…	aromatic amino acid transmembrane transporter activity [GO:0015173]; L-amino acid transmembrane transporter activity [GO:0015179]; L-leucine transmembrane transporter activity [GO:0015190]; L-tryptophan transmembrane transporter activity [GO:0015196]; neutral amino acid transmembrane transporter activity [GO:0015175]; peptide antigen binding [GO:0042605]; thyroid hormone transmembrane transporter…	Multi-pass membrane protein {ECO:0000269|PubMed:30867591}. Cell membrane {ECO:0000269|PubMed:10049700, ECO:0000269|PubMed:10391915, ECO:0000269|PubMed:10574970, ECO:0000269|PubMed:11311135, ECO:0000269|PubMed:11389679, ECO:0000269|PubMed:11557028, ECO:0000269|PubMed:11564694, ECO:0000269|PubMed:12117417, ECO:0000269|PubMed:12225859, ECO:0000269|PubMed:15769744, ECO:0000269|PubMed:16496379, ECO:00…		;R-HSA-210991;R-HSA-352230;R-HSA-71240	;PF13520	R-HSA-210991	https://reactome.org/PathwayBrowser/#/R-HSA-210991	Basigin interactions	TAS	Homo sapiens	1	1	1	3.2	3.2	3.2	55.01	0.0064464	6.9171	46346000	12	1	1	1	1	1	1	1	1
P35610	P35610	Sterol O-acyltransferase 1	SOAT1	NaN	NaN	NaN	NaN	NaN	NaN	NaN	NaN	NaN	NaN	NaN	NaN	NaN	NaN	NaN	cholesterol esterification [GO:0034435]; cholesterol homeostasis [GO:0042632]; cholesterol metabolic process [GO:0008203]; cholesterol storage [GO:0010878]; low-density lipoprotein particle clearance [GO:0034383]; macrophage derived foam cell differentiation [GO:0010742]; positive regulation of amyloid precursor protein biosynthetic process [GO:0042986]; very-low-density lipoprotein particle asse…	endoplasmic reticulum membrane [GO:0005789]; integral component of membrane [GO:0016021]; membrane [GO:0016020];endoplasmic reticulum [GO:0005783]	cholesterol O-acyltransferase activity [GO:0034736]; fatty-acyl-CoA binding [GO:0000062]; identical protein binding [GO:0042802]; O-acyltransferase activity [GO:0008374]; sterol O-acyltransferase activity [GO:0004772];cholesterol binding [GO:0015485]	Multi-pass membrane protein {ECO:0000269|PubMed:32433613, ECO:0000269|PubMed:32433614}.;SUBCELLULAR LOCATION: Endoplasmic reticulum membrane {ECO:0000269|PubMed:10438503, ECO:0000269|PubMed:16154994}		;R-HSA-8964038	;PF03062	R-HSA-8964038	https://reactome.org/PathwayBrowser/#/R-HSA-8964038	LDL clearance	TAS	Homo sapiens	1	1	1	1.8	1.8	1.8	64.734	0.0065306	7.0699	10019000	2	1	0	1	1	1	0	0	1
Q08357	Q08357	Sodium-dependent phosphate transporter 2	SLC20A2	NaN	NaN	NaN	NaN	NaN	NaN	NaN	NaN	NaN	NaN	NaN	NaN	NaN	NaN	NaN	phosphate ion transmembrane transport [GO:0035435];ion transport [GO:0006811]	integral component of plasma membrane [GO:0005887]; membrane [GO:0016020]; plasma membrane [GO:0005886];extracellular exosome [GO:0070062]	signaling receptor activity [GO:0038023]; sodium:phosphate symporter activity [GO:0005436]; virus receptor activity [GO:0001618];inorganic phosphate transmembrane transporter activity [GO:0005315]	Multi-pass membrane protein {ECO:0000269|PubMed:9151850}.;SUBCELLULAR LOCATION: Cell membrane {ECO:0000269|PubMed:9151850}		;R-HSA-427652;R-HSA-5619111	;PF01384	R-HSA-427652	https://reactome.org/PathwayBrowser/#/R-HSA-427652	Sodium-coupled phosphate cotransporters	TAS	Homo sapiens	2	2	2	6.6	6.6	6.6	70.392	0.0010288	12.489	14345000	5	1	0	2	1	0	2	1	0
O60831	O60831	PRA1 family protein 2	PRAF2	NaN	NaN	NaN	19.6895	19.9256	NaN	NaN	NaN	NaN	NaN	19.9883	NaN	NaN	NaN	NaN	protein transport [GO:0015031];L-glutamate transmembrane transport [GO:0015813]	integral component of membrane [GO:0016021]; membrane [GO:0016020];endosome membrane [GO:0010008]		Multi-pass membrane protein {ECO:0000305|PubMed:17975142}.;SUBCELLULAR LOCATION: Endosome membrane {ECO:0000305|PubMed:17975142}			;PF03208						2	2	2	11.2	11.2	11.2	19.258	0.0011507	14.476	31056000	17	1	1	1	2	2	2	1	1
Q5J8M3	Q5J8M3	ER membrane protein complex subunit 4	EMC4	NaN	NaN	NaN	NaN	NaN	NaN	NaN	NaN	NaN	NaN	NaN	NaN	NaN	NaN	NaN	protein insertion into ER membrane by stop-transfer membrane-anchor sequence [GO:0045050]; tail-anchored membrane protein insertion into ER membrane [GO:0071816];apoptotic process [GO:0006915]	integral component of endoplasmic reticulum membrane [GO:0030176]; integral component of membrane [GO:0016021];EMC complex [GO:0072546]		Multi-pass membrane protein {ECO:0000305|PubMed:32439656, ECO:0000305|PubMed:32459176}. Note=Could also be a single-pass transmembrane protein with cytosolic N-terminus and lumenal C-terminus. {ECO:0000305|PubMed:32439656, ECO:0000305|PubMed:32459176}.;SUBCELLULAR LOCATION: Endoplasmic reticulum membrane {ECO:0000269|PubMed:22119785}			;PF06417						1	1	1	5.5	5.5	5.5	20.086	0.0083144	6.4888	3189600	2	1	0	0	1	0	1	0	0
P61165	P61165	Transmembrane protein 258	TMEM258	NaN	NaN	NaN	NaN	NaN	NaN	NaN	NaN	NaN	NaN	NaN	NaN	NaN	NaN	NaN	protein N-linked glycosylation [GO:0006487]	integral component of membrane [GO:0016021]; membrane-bounded organelle [GO:0043227]; oligosaccharyltransferase I complex [GO:0034998]; protein-containing complex [GO:0032991];endoplasmic reticulum [GO:0005783]		Multi-pass membrane protein {ECO:0000305}. Endoplasmic reticulum {ECO:0000269|PubMed:26472760, ECO:0000269|PubMed:27974209}.;SUBCELLULAR LOCATION: Membrane {ECO:0000305}			;PF05251						1	1	1	10.1	10.1	10.1	9.0788	0.0070312	6.6437	10191000	6	1	0	0	1	0	1	0	0
Q9Y6M5	Q9Y6M5	Zinc transporter 1	SLC30A1	NaN	NaN	NaN	NaN	NaN	NaN	NaN	NaN	NaN	NaN	NaN	NaN	NaN	NaN	NaN	calcium ion import [GO:0070509]; cellular calcium ion homeostasis [GO:0006874]; cellular zinc ion homeostasis [GO:0006882]; detoxification of cadmium ion [GO:0071585]; detoxification of zinc ion [GO:0010312]; in utero embryonic development [GO:0001701]; negative regulation of calcium ion import [GO:0090281]; negative regulation of neurotransmitter secretion [GO:0046929]; negative regulation of zi…	endoplasmic reticulum [GO:0005783]; Golgi apparatus [GO:0005794]; integral component of membrane [GO:0016021]; integral component of postsynaptic density membrane [GO:0099061]; nuclear membrane [GO:0031965]; plasma membrane [GO:0005886]; Schaffer collateral - CA1 synapse [GO:0098685]; T-tubule [GO:0030315];cytoplasm [GO:0005737]	zinc ion transmembrane transporter activity [GO:0005385];calcium channel inhibitor activity [GO:0019855]	Multi-pass membrane protein {ECO:0000305}.;SUBCELLULAR LOCATION: Cell membrane {ECO:0000305}		;R-HSA-435368	;PF01545	R-HSA-435368	https://reactome.org/PathwayBrowser/#/R-HSA-435368	Zinc efflux and compartmentalization by the SLC30 family	TAS	Homo sapiens	1	1	1	2.2	2.2	2.2	55.299	0.0063644	6.8193	25072000	11	1	1	1	1	1	1	1	1
P04844	P04844	Dolichyl-diphosphooligosaccharide--protein glycosyltransferase subunit 2	RPN2	NaN	22.1693	21.7445	23.0055	22.0884	22.5192	NaN	NaN	21.9658	NaN	NaN	22.3377	NaN	21.8223	22.3833	cellular protein modification process [GO:0006464]; protein N-linked glycosylation [GO:0006487]; protein N-linked glycosylation via asparagine [GO:0018279]; response to drug [GO:0042493]; viral protein processing [GO:0019082];aging [GO:0007568]	endoplasmic reticulum [GO:0005783]; endoplasmic reticulum membrane [GO:0005789]; integral component of membrane [GO:0016021]; membrane [GO:0016020]; nuclear body [GO:0016604]; oligosaccharyltransferase complex [GO:0008250]; rough endoplasmic reticulum [GO:0005791];autophagosome membrane [GO:0000421]	ribosome binding [GO:0043022]	Multi-pass membrane protein {ECO:0000305}.;SUBCELLULAR LOCATION: Endoplasmic reticulum {ECO:0000250|UniProtKB:F1PCT7}. Endoplasmic reticulum membrane	;P04844	;R-HSA-1799339;R-HSA-446203;R-HSA-9694548	;PF05817	R-HSA-1799339	https://reactome.org/PathwayBrowser/#/R-HSA-1799339	SRP-dependent cotranslational protein targeting to membrane	IEA	Homo sapiens	2	2	2	7.8	7.8	7.8	69.283	0.0011682	15.057	250830000	12	1	1	2	2	2	2	2	1
O96005	O96005	Cleft lip and palate transmembrane protein 1	CLPTM1	NaN	NaN	NaN	NaN	NaN	NaN	NaN	NaN	NaN	NaN	NaN	NaN	NaN	NaN	NaN	multicellular organism development [GO:0007275]; regulation of T cell differentiation in thymus [GO:0033081];cell differentiation [GO:0030154]	external side of plasma membrane [GO:0009897]; integral component of plasma membrane [GO:0005887]; membrane [GO:0016020];endomembrane system [GO:0012505]		Multi-pass membrane protein {ECO:0000305}.;SUBCELLULAR LOCATION: Membrane {ECO:0000305}			;PF05602						1	1	1	1.5	1.5	1.5	76.096	0.0066061	7.1987	31481000	14	1	0	1	1	1	1	1	1
O75352	O75352	Mannose-P-dolichol utilization defect 1 protein	MPDU1	NaN	NaN	NaN	NaN	NaN	NaN	NaN	NaN	NaN	NaN	NaN	NaN	NaN	NaN	NaN	oligosaccharide biosynthetic process [GO:0009312]; protein folding [GO:0006457];dolichol-linked oligosaccharide biosynthetic process [GO:0006488]	integral component of membrane [GO:0016021]; membrane [GO:0016020];endoplasmic reticulum membrane [GO:0005789]		Multi-pass membrane protein {ECO:0000305}.;SUBCELLULAR LOCATION: Membrane {ECO:0000305}		;R-HSA-446193;R-HSA-4687000	;PF04193	R-HSA-446193	https://reactome.org/PathwayBrowser/#/R-HSA-446193	Biosynthesis of the N-glycan precursor (dolichol lipid-linked oligosaccharide, LLO) and transfer to a nascent protein	TAS	Homo sapiens	1	1	1	4	4	4	26.638	0.0064725	6.9432	16497000	5	1	1	0	1	1	0	0	1
Q9H920	Q9H920	RING finger protein 121	RNF121	NaN	NaN	NaN	NaN	NaN	NaN	NaN	NaN	NaN	NaN	NaN	NaN	NaN	NaN	NaN	ubiquitin-dependent ERAD pathway [GO:0030433];endoplasmic reticulum unfolded protein response [GO:0030968]	Golgi membrane [GO:0000139]; integral component of membrane [GO:0016021];endoplasmic reticulum membrane [GO:0005789]	ubiquitin protein ligase activity [GO:0061630];metal ion binding [GO:0046872]	Multi-pass membrane protein {ECO:0000305}.;SUBCELLULAR LOCATION: Membrane {ECO:0000305}									1	1	1	11.6	11.6	11.6	37.882	0.0065147	7.0311	13307000	4	1	0	1	1	1	1	0	0
Q86VY9	Q86VY9	Transmembrane protein 200A	TMEM200A	NaN	19.369	19.4629	20.3349	NaN	19.9094	20.567	NaN	20.1484	NaN	NaN	NaN	NaN	19.7112	NaN		integral component of membrane [GO:0016021]		Multi-pass membrane protein {ECO:0000305}.;SUBCELLULAR LOCATION: Membrane {ECO:0000305}			;PF10177						3	3	3	9.6	9.6	9.6	54.355	0	40.513	52771000	27	1	1	2	2	3	1	3	3
Q9Y6C9	Q9Y6C9	Mitochondrial carrier homolog 2	MTCH2	NaN	20.2661	19.8865	20.9429	19.8335	20.0944	20.205	NaN	19.6949	NaN	18.0864	NaN	19.8591	19.3398	19.4191	protein localization to mitochondrion [GO:0070585];positive regulation of apoptotic process [GO:0043065]	membrane [GO:0016020]; mitochondrial inner membrane [GO:0005743]; mitochondrion [GO:0005739]; nucleus [GO:0005634];integral component of membrane [GO:0016021]		Multi-pass membrane protein {ECO:0000305}.;SUBCELLULAR LOCATION: Mitochondrion inner membrane {ECO:0000305}			;PF00153						3	3	3	15.2	15.2	15.2	33.331	0	26.025	90814000	27	1	1	2	2	2	2	2	2
Q9GZM5	Q9GZM5	Protein YIPF3;Protein YIPF3, 36 kDa form III	YIPF3	NaN	NaN	NaN	NaN	NaN	NaN	NaN	NaN	NaN	NaN	NaN	NaN	NaN	NaN	NaN	cell differentiation [GO:0030154]	integral component of membrane [GO:0016021]; intracellular membrane-bounded organelle [GO:0043231]; plasma membrane [GO:0005886]; transport vesicle [GO:0030133];Golgi apparatus [GO:0005794]		Multi-pass membrane protein. Cytoplasm. Golgi apparatus, cis-Golgi network membrane {ECO:0000269|PubMed:27999994}; Multi-pass membrane protein. Note=Localization to the cytoplasm or to the cell membrane is developmentally and ontogenetically regulated.;SUBCELLULAR LOCATION: Cell membrane									1	1	1	3.1	3.1	3.1	38.247	0.0070588	6.6661	3906800	3	1	0	1	0	1	0	1	0
Q9BTX1	Q9BTX1	Nucleoporin NDC1	NDC1	20.0554	19.6247	20.1674	20.4146	19.7805	20.1396	20.1555	20.2596	19.9094	NaN	19.4985	19.5412	NaN	19.8935	20.6947	intracellular transport of virus [GO:0075733]; mitotic nuclear envelope reassembly [GO:0007084]; mRNA export from nucleus [GO:0006406]; nuclear pore complex assembly [GO:0051292]; nuclear pore localization [GO:0051664]; nuclear pore organization [GO:0006999]; protein sumoylation [GO:0016925]; protein transport [GO:0015031]; regulation of cellular response to heat [GO:1900034]; regulation of gene …	cytoplasm [GO:0005737]; host cell [GO:0043657]; integral component of membrane [GO:0016021]; membrane [GO:0016020]; nuclear envelope [GO:0005635]; nuclear membrane [GO:0031965]; nuclear pore [GO:0005643]; nuclear pore transmembrane ring [GO:0070762]; plasma membrane [GO:0005886];actin cytoskeleton [GO:0015629]	structural constituent of nuclear pore [GO:0017056];protein-macromolecule adaptor activity [GO:0030674]	Multi-pass membrane protein. Note=Central core structure of the nuclear pore complex.;SUBCELLULAR LOCATION: Nucleus, nuclear pore complex. Nucleus membrane		;R-HSA-1169408;R-HSA-159227;R-HSA-159230;R-HSA-159231;R-HSA-159236;R-HSA-165054;R-HSA-168271;R-HSA-168276;R-HSA-168325;R-HSA-168333;R-HSA-170822;R-HSA-180746;R-HSA-180910;R-HSA-191859;R-HSA-3108214;R-HSA-3232142;R-HSA-3301854;R-HSA-3371453;R-HSA-4085377;R-HSA-4551638;R-HSA-4570464;R-HSA-4615885;R-HSA-5578749;R-HSA-5619107;R-HSA-6784531;R-HSA-9609690;R-HSA-9610379;R-HSA-9615933	;PF09531	R-HSA-1169408	https://reactome.org/PathwayBrowser/#/R-HSA-1169408	ISG15 antiviral mechanism	TAS	Homo sapiens	6	6	6	13.1	13.1	13.1	76.304	0	40.361	97160000	40	1	3	3	5	3	6	4	3
Q9BTV4	Q9BTV4	Transmembrane protein 43	TMEM43	NaN	NaN	NaN	NaN	NaN	NaN	NaN	NaN	NaN	NaN	NaN	NaN	NaN	NaN	NaN	nuclear membrane organization [GO:0071763]	Golgi apparatus [GO:0005794]; integral component of nuclear inner membrane [GO:0005639];endoplasmic reticulum [GO:0005783]	identical protein binding [GO:0042802]	Multi-pass membrane protein. Note=Retained in the inner nuclear membrane through interaction with EMD and A- and B-lamins. The N- and C-termini are oriented towards the nucleoplasm. The majority of the hydrophilic domain resides in the endoplasmic reticulum lumen (By similarity). {ECO:0000250}.;SUBCELLULAR LOCATION: Endoplasmic reticulum {ECO:0000250}. Nucleus inner membrane			;PF07787						1	1	1	6.5	6.5	6.5	44.875	0.0070423	6.66	6378600	2	1	0	1	0	1	1	1	0
Q9UNL2	Q9UNL2	Translocon-associated protein subunit gamma	SSR3	NaN	19.0625	19.289	NaN	17.4169	18.8312	NaN	NaN	18.4317	NaN	18.5397	18.6504	NaN	NaN	18.5847	SRP-dependent cotranslational protein targeting to membrane [GO:0006614]	endoplasmic reticulum membrane [GO:0005789]; integral component of membrane [GO:0016021];endoplasmic reticulum [GO:0005783]		Multi-pass membrane protein.;SUBCELLULAR LOCATION: Endoplasmic reticulum membrane	;Q9UNL2	;R-HSA-1799339	;PF07074	R-HSA-1799339	https://reactome.org/PathwayBrowser/#/R-HSA-1799339	SRP-dependent cotranslational protein targeting to membrane	IEA	Homo sapiens	3	3	3	11.4	11.4	11.4	21.08	0	19.157	28611000	7	1	0	2	3	0	2	2	1
P48509	P48509	CD151 antigen	CD151	NaN	NaN	NaN	NaN	NaN	NaN	NaN	NaN	NaN	NaN	NaN	18.7531	NaN	NaN	NaN	cell migration [GO:0016477]; collagen fibril organization [GO:0030199]; hemidesmosome assembly [GO:0031581]; positive regulation of cell migration [GO:0030335]; positive regulation of endocytosis [GO:0045807]; T cell proliferation [GO:0042098]; viral process [GO:0016032]; wound healing, spreading of cells [GO:0044319];cell adhesion [GO:0007155]	cell surface [GO:0009986]; cytosol [GO:0005829]; focal adhesion [GO:0005925]; integral component of plasma membrane [GO:0005887]; membrane [GO:0016020]; plasma membrane [GO:0005886];basement membrane [GO:0005604]	integrin binding [GO:0005178]	Multi-pass membrane protein.;SUBCELLULAR LOCATION: Membrane	;P48509	;R-HSA-2022090;R-HSA-446107	;PF00335	R-HSA-2022090	https://reactome.org/PathwayBrowser/#/R-HSA-2022090	Assembly of collagen fibrils and other multimeric structures	TAS	Homo sapiens	2	2	2	9.5	9.5	9.5	28.295	0.0019286	11.952	30098000	6	1	0	1	1	0	1	2	0
Q16558	Q16558	Calcium-activated potassium channel subunit beta-1	KCNMB1	NaN	NaN	NaN	NaN	NaN	NaN	NaN	NaN	NaN	NaN	NaN	NaN	NaN	NaN	NaN	cellular response to bile acid [GO:1903413]; cellular response to ethanol [GO:0071361]; cellular response to hypoxia [GO:0071456]; chemical synaptic transmission [GO:0007268]; detection of calcium ion [GO:0005513]; positive regulation of potassium ion transmembrane transport [GO:1901381]; potassium ion transport [GO:0006813];aging [GO:0007568]	synapse [GO:0045202]; voltage-gated potassium channel complex [GO:0008076];plasma membrane [GO:0005886]	potassium channel regulator activity [GO:0015459];calcium-activated potassium channel activity [GO:0015269]	Multi-pass membrane protein.;SUBCELLULAR LOCATION: Membrane		;R-HSA-1296052;R-HSA-418457	;PF03185	R-HSA-1296052	https://reactome.org/PathwayBrowser/#/R-HSA-1296052	Ca2+ activated K+ channels	TAS	Homo sapiens	1	1	1	5.2	5.2	5.2	21.797	0.0063341	6.7655	11398000	1	1	0	0	0	0	0	0	0
Q04941	Q04941	Proteolipid protein 2	PLP2	NaN	NaN	NaN	NaN	NaN	NaN	NaN	NaN	NaN	NaN	NaN	NaN	NaN	NaN	NaN	cytokine-mediated signaling pathway [GO:0019221]; ion transport [GO:0006811];chemotaxis [GO:0006935]	endoplasmic reticulum membrane [GO:0005789]; integral component of membrane [GO:0016021]; membrane [GO:0016020]; plasma membrane [GO:0005886];endoplasmic reticulum [GO:0005783]	ion transmembrane transporter activity [GO:0015075];chemokine binding [GO:0019956]	Multi-pass membrane protein.;SUBCELLULAR LOCATION: Membrane			;PF01284						1	1	1	8.6	8.6	8.6	16.691	0	28.954	78132000	15	1	1	1	1	1	0	1	1
O14828	O14828	Secretory carrier-associated membrane protein 3	SCAMP3	NaN	NaN	18.3443	21.0058	19.5009	NaN	21.0093	NaN	18.9829	NaN	NaN	NaN	20.0336	NaN	18.845	protein transport [GO:0015031];post-Golgi vesicle-mediated transport [GO:0006892]	integral component of membrane [GO:0016021]; intracellular membrane-bounded organelle [GO:0043231]; recycling endosome membrane [GO:0055038]; trans-Golgi network membrane [GO:0032588];extracellular exosome [GO:0070062]	ubiquitin protein ligase binding [GO:0031625]	Multi-pass membrane protein.;SUBCELLULAR LOCATION: Membrane	;O14828		;PF04144						1	1	1	5.2	5.2	5.2	38.287	0.005277	10.955	49689000	19	1	1	1	1	1	1	1	1
Q9UBX3	Q9UBX3	Mitochondrial dicarboxylate carrier	SLC25A10	NaN	NaN	NaN	NaN	NaN	NaN	NaN	NaN	NaN	NaN	NaN	NaN	NaN	NaN	NaN	gluconeogenesis [GO:0006094]; ion transport [GO:0006811]; malate transmembrane transport [GO:0071423]; mitochondrial transport [GO:0006839]; oxaloacetate transport [GO:0015729]; phosphate ion transmembrane transport [GO:0035435]; succinate transmembrane transport [GO:0071422]; sulfate transport [GO:0008272]; sulfide oxidation, using sulfide:quinone oxidoreductase [GO:0070221]; thiosulfate transpo…	mitochondrial inner membrane [GO:0005743]; mitochondrion [GO:0005739]; nucleoplasm [GO:0005654]; nucleus [GO:0005634];integral component of membrane [GO:0016021]	dicarboxylic acid transmembrane transporter activity [GO:0005310]; malate transmembrane transporter activity [GO:0015140]; oxaloacetate transmembrane transporter activity [GO:0015131]; succinate transmembrane transporter activity [GO:0015141]; sulfate transmembrane transporter activity [GO:0015116]; thiosulfate transmembrane transporter activity [GO:0015117];antiporter activity [GO:0015297]	Multi-pass membrane protein.;SUBCELLULAR LOCATION: Mitochondrion inner membrane		;R-HSA-1614517;R-HSA-428643;R-HSA-70263	;PF00153	R-HSA-1614517	https://reactome.org/PathwayBrowser/#/R-HSA-1614517	Sulfide oxidation to sulfate	TAS	Homo sapiens	2	2	2	12.2	12.2	12.2	31.282	0.0018904	11.712	9269000	2	1	0	1	1	0	1	1	0
Q00325	Q00325	Phosphate carrier protein, mitochondrial	SLC25A3	21.3493	21.6639	22.0548	22.0302	21.5394	21.742	21.7	21.5493	21.3851	NaN	21.5472	21.9259	NaN	21.056	21.0463	phosphate ion transmembrane transport [GO:0035435];mitochondrial phosphate ion transmembrane transport [GO:1990547]	integral component of mitochondrial inner membrane [GO:0031305]; integral component of plasma membrane [GO:0005887]; membrane [GO:0016020]; mitochondrial inner membrane [GO:0005743]; mitochondrion [GO:0005739];extracellular exosome [GO:0070062]	phosphate:proton symporter activity [GO:0015317]; protein-containing complex binding [GO:0044877];inorganic phosphate transmembrane transporter activity [GO:0005315]	Multi-pass membrane protein.;SUBCELLULAR LOCATION: Mitochondrion inner membrane	;Q00325		;PF00153						5	5	5	10.2	10.2	10.2	40.094	0	32.3	262550000	56	1	2	5	3	2	5	4	3
Q16666;Q6K0P9	Q16666	Gamma-interferon-inducible protein 16	IFI16	22.1104	22.605	21.3704	21.1572	22.1869	21.7446	21.4163	20.8119	21.9592	23.1254	23.0382	22.4598	21.9623	22.1587	22.083	activation of innate immune response [GO:0002218]; autophagy [GO:0006914]; cell cycle [GO:0007049]; cellular response to glucose starvation [GO:0042149]; cellular response to interferon-alpha [GO:0035457]; cellular response to interferon-beta [GO:0035458]; cellular response to ionizing radiation [GO:0071479]; defense response to virus [GO:0051607]; inflammatory response [GO:0006954]; innate immun…	membrane [GO:0016020]; nuclear speck [GO:0016607]; nucleolus [GO:0005730]; nucleoplasm [GO:0005654]; nucleus [GO:0005634]; protein-containing complex [GO:0032991];cytosol [GO:0005829];nuclear speck [GO:0016607]	double-stranded DNA binding [GO:0003690]; identical protein binding [GO:0042802]; RNA binding [GO:0003723]; RNA polymerase II cis-regulatory region sequence-specific DNA binding [GO:0000978]; transcription factor binding [GO:0008134]; ubiquitin protein ligase binding [GO:0031625];DNA-binding transcription repressor activity, RNA polymerase II-specific [GO:0001227];double-stranded DNA binding [GO:…	NLS acetylation promotes cytoplasmic localization. Localizes in the nucleus during human herpes simplex virus 1 (HHV-1) infection.; SUBCELLULAR LOCATION: [Isoform 3]: Nucleus, nucleoplasm.; SUBCELLULAR LOCATION: [Isoform 5]: Nucleus. Nucleus speckle.;SUBCELLULAR LOCATION: [Isoform 1]: Nucleus, nucleoplasm.;SUBCELLULAR LOCATION: Nucleus. Cytoplasm. Note=Cellular distribution is dependent on the ac…		;R-HSA-1834941;R-HSA-3270619	;PF02758;PF02760	R-HSA-1834941	https://reactome.org/PathwayBrowser/#/R-HSA-1834941	STING mediated induction of host immune responses	TAS	Homo sapiens	22	22	22	32	32	32	88.255	0	321.19	1291300000	276	2	12	18	17	11	19	20	11
O00410;O60518	O00410	Importin-5	IPO5	21.5062	21.1772	21.4525	20.6811	22.6457	21.4496	21.5538	21.1615	21.907	NaN	21.4593	21.3319	21.5574	21.4918	21.3925	negative regulation of cyclin-dependent protein serine/threonine kinase activity [GO:0045736]; NLS-bearing protein import into nucleus [GO:0006607]; positive regulation of protein import into nucleus [GO:0042307]; protein import into nucleus [GO:0006606]; ribosomal protein import into nucleus [GO:0006610]; viral process [GO:0016032];cellular response to amino acid stimulus [GO:0071230];protein im…	membrane [GO:0016020]; nuclear pore [GO:0005643]; nucleolus [GO:0005730]; nucleus [GO:0005634];cytoplasm [GO:0005737]	nuclear import signal receptor activity [GO:0061608]; nuclear localization sequence binding [GO:0008139]; RNA binding [GO:0003723]; small GTPase binding [GO:0031267];GTPase inhibitor activity [GO:0005095];nuclear import signal receptor activity [GO:0061608]	nuclear rim. Found particularly in the nuclear rim and nucleolus.;SUBCELLULAR LOCATION: Cytoplasm {ECO:0000250}. Nucleus {ECO:0000250}.;SUBCELLULAR LOCATION: Cytoplasm. Nucleus. Nucleus, nucleolus. Note=Nucleus		;R-HSA-192905	;PF02985;PF18808;PF18816;PF18829	R-HSA-192905	https://reactome.org/PathwayBrowser/#/R-HSA-192905	vRNP Assembly	TAS	Homo sapiens	7	7	7	8.8	8.8	8.8	123.63	0	186.43	295860000	30	2	2	3	6	2	5	4	3
P52948	P52948	Nuclear pore complex protein Nup98-Nup96;Nuclear pore complex protein Nup98;Nuclear pore complex protein Nup96	NUP98	NaN	NaN	19.1787	NaN	18.824	NaN	NaN	NaN	19.1181	NaN	NaN	NaN	NaN	NaN	NaN	mitotic nuclear envelope reassembly [GO:0007084]; mitotic spindle organization [GO:0007052]; mRNA export from nucleus [GO:0006406]; nuclear pore complex assembly [GO:0051292]; nuclear pore organization [GO:0006999]; nucleocytoplasmic transport [GO:0006913]; positive regulation of mRNA splicing, via spliceosome [GO:0048026]; protein import into nucleus [GO:0006606]; protein sumoylation [GO:0016925…	host cell [GO:0043657]; intracellular membrane-bounded organelle [GO:0043231]; nuclear body [GO:0016604]; nuclear envelope [GO:0005635]; nuclear inclusion body [GO:0042405]; nuclear membrane [GO:0031965]; nuclear periphery [GO:0034399]; nuclear pore [GO:0005643]; nuclear pore nuclear basket [GO:0044615]; nuclear pore outer ring [GO:0031080]; nucleoplasm [GO:0005654]; ribonucleoprotein complex [GO…	nuclear localization sequence binding [GO:0008139]; promoter-specific chromatin binding [GO:1990841]; serine-type peptidase activity [GO:0008236]; structural constituent of nuclear pore [GO:0017056]; transcription coactivator activity [GO:0003713]; transporter activity [GO:0005215];mRNA binding [GO:0003729]	Nucleoplasmic side {ECO:0000269|PubMed:11839768}. Nucleus, nuclear pore complex {ECO:0000269|PubMed:11839768, ECO:0000269|PubMed:12802065, ECO:0000269|PubMed:15229283}. Nucleus, nucleoplasm {ECO:0000269|PubMed:12191480, ECO:0000269|PubMed:28221134}. Note=Localized to the nucleoplasmic side of the nuclear pore complex (NPC), at or near the nucleoplasmic basket (PubMed:11839768). Dissociates from t…	;P52948	;R-HSA-1169408;R-HSA-141444 [P52948-5];R-HSA-159227;R-HSA-159230;R-HSA-159231;R-HSA-159236;R-HSA-165054;R-HSA-168271;R-HSA-168276;R-HSA-168325;R-HSA-168333;R-HSA-170822;R-HSA-180746;R-HSA-180910;R-HSA-191859;R-HSA-2467813 [P52948-5];R-HSA-2500257 [P52948-5];R-HSA-3108214;R-HSA-3232142;R-HSA-3301854;R-HSA-3371453;R-HSA-4085377;R-HSA-4551638;R-HSA-4570464;R-HSA-4615885;R-HSA-5578749;R-HSA-5619107;R…	;PF04096;PF12110						2	2	2	1.7	1.7	1.7	197.58	0.0010384	12.568	30761000	9	1	0	1	2	1	2	1	1
P50402	P50402	Emerin	EMD	21.6733	22.3051	21.44	22.5581	21.9699	22.0318	22.3101	22.1945	21.5754	20.116	20.8339	20.0938	21.4388	21.0371	20.9885	mitotic nuclear envelope reassembly [GO:0007084]; muscle contraction [GO:0006936]; muscle organ development [GO:0007517]; negative regulation of canonical Wnt signaling pathway [GO:0090090]; negative regulation of fibroblast proliferation [GO:0048147]; nuclear membrane organization [GO:0071763]; positive regulation of protein export from nucleus [GO:0046827]; protein insertion into ER membrane [G…	cytosol [GO:0005829]; endoplasmic reticulum [GO:0005783]; integral component of membrane [GO:0016021]; membrane [GO:0016020]; microtubule [GO:0005874]; nuclear envelope [GO:0005635]; nuclear inner membrane [GO:0005637]; nuclear membrane [GO:0031965]; nuclear outer membrane [GO:0005640]; nucleoplasm [GO:0005654]; spindle [GO:0005819];cytoplasm [GO:0005737]	beta-tubulin binding [GO:0048487]; cadherin binding [GO:0045296];actin binding [GO:0003779]	Nucleoplasmic side {ECO:0000269|PubMed:19167377}. Nucleus outer membrane. Note=Colocalized with BANF1 at the central region of the assembling nuclear rim, near spindle-attachment sites. The accumulation of different intermediates of prelamin-A/C (non-farnesylated or carboxymethylated farnesylated prelamin-A/C) in fibroblasts modify its localization in the nucleus.; Single-pass membrane protein;SU…	;P50402	;R-HSA-2980766;R-HSA-2995383;R-HSA-4419969;R-HSA-9609523	;PF03020	R-HSA-2980766	https://reactome.org/PathwayBrowser/#/R-HSA-2980766	Nuclear Envelope Breakdown	TAS	Homo sapiens	13	13	13	35	35	35	28.994	0	92.341	511020000	125	1	11	8	8	12	11	6	8
Q2M2I8	Q2M2I8	AP2-associated protein kinase 1	AAK1	18.4281	18.3083	NaN	NaN	18.3342	18.5252	NaN	18.6337	NaN	21.0507	20.562	19.1205	NaN	18.325	NaN	membrane organization [GO:0061024]; positive regulation of Notch signaling pathway [GO:0045747]; protein autophosphorylation [GO:0046777]; protein phosphorylation [GO:0006468]; protein stabilization [GO:0050821]; regulation of clathrin-dependent endocytosis [GO:2000369]; regulation of protein localization [GO:0032880];endocytosis [GO:0006897]	clathrin-coated pit [GO:0005905]; clathrin-coated vesicle [GO:0030136]; cytoplasm [GO:0005737]; cytosol [GO:0005829]; extrinsic component of plasma membrane [GO:0019897]; terminal bouton [GO:0043195];cell leading edge [GO:0031252]	ATP binding [GO:0005524]; Notch binding [GO:0005112]; protein serine kinase activity [GO:0106310]; protein serine/threonine kinase activity [GO:0004674]; protein threonine kinase activity [GO:0106311];AP-2 adaptor complex binding [GO:0035612]	Peripheral membrane protein {ECO:0000250|UniProtKB:F1MH24}. Membrane, clathrin-coated pit {ECO:0000269|PubMed:11877461}. Cell junction, synapse, presynapse {ECO:0000250|UniProtKB:P0C1X8}. Note=Active when found in clathrin-coated pits at the plasma membrane. In neuronal cells, enriched at presynaptic terminals. In non-neuronal cells, enriched at leading edge of migrating cells. {ECO:0000250|UniPr…		;R-HSA-8856825;R-HSA-8856828	;PF00069	R-HSA-8856825	https://reactome.org/PathwayBrowser/#/R-HSA-8856825	Cargo recognition for clathrin-mediated endocytosis	TAS	Homo sapiens	3	3	3	5.4	5.4	5.4	103.88	0	18.952	39321000	13	1	2	3	1	1	2	2	0
O75955	O75955	Flotillin-1	FLOT1	20.1463	20.3824	19.8686	20.6136	20.2423	20.4583	20.7859	19.3864	20.1052	NaN	NaN	NaN	20.3011	19.5453	19.3343	cellular response to exogenous dsRNA [GO:0071360]; dsRNA transport [GO:0033227]; extracellular matrix disassembly [GO:0022617]; membrane raft assembly [GO:0001765]; plasma membrane raft assembly [GO:0044854]; positive regulation of cell adhesion molecule production [GO:0060355]; positive regulation of cell junction assembly [GO:1901890]; positive regulation of cell-cell adhesion mediated by cadhe…	basolateral plasma membrane [GO:0016323]; caveola [GO:0005901]; cell-cell contact zone [GO:0044291]; cell-cell junction [GO:0005911]; centriolar satellite [GO:0034451]; cytoplasmic vesicle [GO:0031410]; dopaminergic synapse [GO:0098691]; early endosome [GO:0005769]; endosome [GO:0005768]; external side of plasma membrane [GO:0009897]; extracellular exosome [GO:0070062]; flotillin complex [GO:0016…	protease binding [GO:0002020];ionotropic glutamate receptor binding [GO:0035255]	Peripheral membrane protein {ECO:0000250|UniProtKB:O08917}. Melanosome {ECO:0000269|PubMed:17081065}. Membrane raft {ECO:0000269|PubMed:25893292}. Note=Identified by mass spectrometry in melanosome fractions from stage I to stage IV (PubMed:17081065). Membrane-associated protein of caveola (By similarity). {ECO:0000250|UniProtKB:O08917, ECO:0000269|PubMed:17081065}.; Peripheral membrane protein {…	;O75955	;R-HSA-5213460;R-HSA-5675482;R-HSA-8849932	;PF01145	R-HSA-5213460	https://reactome.org/PathwayBrowser/#/R-HSA-5213460	RIPK1-mediated regulated necrosis	TAS	Homo sapiens	11	11	11	34.9	34.9	34.9	47.355	0	74.814	177330000	60	1	7	9	9	6	9	8	9
Q99961;Q99962	Q99961;Q99962	Endophilin-A2;Endophilin-A1	SH3GL1;SH3GL2	NaN	NaN	NaN	NaN	NaN	NaN	NaN	NaN	NaN	NaN	NaN	NaN	NaN	NaN	NaN	cellular response to brain-derived neurotrophic factor stimulus [GO:1990416]; central nervous system development [GO:0007417]; dendrite extension [GO:0097484]; lipid tube assembly [GO:0060988]; membrane bending [GO:0097753]; membrane organization [GO:0061024]; membrane tubulation [GO:0097749]; modulation of excitatory postsynaptic potential [GO:0098815]; negative regulation of blood-brain barrier…	clathrin-coated endocytic vesicle membrane [GO:0030669]; cytoplasm [GO:0005737]; cytosol [GO:0005829]; early endosome [GO:0005769]; early endosome membrane [GO:0031901]; glutamatergic synapse [GO:0098978]; Golgi membrane [GO:0000139]; hippocampal mossy fiber to CA3 synapse [GO:0098686]; neuronal cell body [GO:0043025]; perinuclear region of cytoplasm [GO:0048471]; plasma membrane [GO:0005886]; po…	cadherin binding [GO:0045296]; GTPase binding [GO:0051020]; identical protein binding [GO:0042802]; ion channel binding [GO:0044325]; lipid binding [GO:0008289]; phosphatase binding [GO:0019902]; protein C-terminus binding [GO:0008022]; protein kinase binding [GO:0019901]; SH3 domain binding [GO:0017124];beta-1 adrenergic receptor binding [GO:0031697];identical protein binding [GO:0042802]	Peripheral membrane protein {ECO:0000250|UniProtKB:O35179}. Early endosome {ECO:0000250|UniProtKB:Q62420}. Cell junction, synapse, presynapse {ECO:0000250|UniProtKB:O35179}.; Peripheral membrane protein {ECO:0000250}. Cell projection, podosome {ECO:0000269|PubMed:23285027}. Note=Associated with postsynaptic endosomes in hippocampal neurons. {ECO:0000250}.;SUBCELLULAR LOCATION: Cytoplasm {ECO:0000…	;Q99962	;R-HSA-177504;R-HSA-182971;R-HSA-2132295;R-HSA-432720;R-HSA-432722;R-HSA-437239;R-HSA-6807004;R-HSA-8856825;R-HSA-8856828;R-HSA-8875360	;PF00018;PF03114;PF07653	R-HSA-177504;R-HSA-182971	https://reactome.org/PathwayBrowser/#/R-HSA-177504;https://reactome.org/PathwayBrowser/#/R-HSA-182971	EGFR downregulation;Retrograde neurotrophin signalling	TAS	Homo sapiens	2	2	2	5.7	5.7	5.7	41.489	0.0011876	15.902	34158000	33	2	1	1	1	1	1	1	1
Q16512	Q16512	Serine/threonine-protein kinase N1	PKN1	NaN	17.7951	NaN	18.07	NaN	17.3926	17.9626	NaN	17.6994	NaN	17.986	18.0909	NaN	NaN	NaN	B cell apoptotic process [GO:0001783]; B cell homeostasis [GO:0001782]; epithelial cell migration [GO:0010631]; histone H3-T11 phosphorylation [GO:0035407]; hyperosmotic response [GO:0006972]; intracellular signal transduction [GO:0035556]; negative regulation of B cell proliferation [GO:0030889]; negative regulation of protein kinase activity [GO:0006469]; peptidyl-serine phosphorylation [GO:001…	cytoplasm [GO:0005737]; cytosol [GO:0005829]; endosome [GO:0005768]; midbody [GO:0030496]; nucleoplasm [GO:0005654]; nucleus [GO:0005634]; protein-containing complex [GO:0032991];cleavage furrow [GO:0032154]	ATP binding [GO:0005524]; calcium-dependent protein kinase C activity [GO:0004698]; chromatin binding [GO:0003682]; histone binding [GO:0042393]; histone deacetylase binding [GO:0042826]; histone kinase activity (H3-T11 specific) [GO:0035402]; nuclear receptor coactivator activity [GO:0030374]; protein kinase activity [GO:0004672]; protein kinase C activity [GO:0004697]; protein kinase C binding …	Peripheral membrane protein {ECO:0000250|UniProtKB:Q63433}. Cleavage furrow {ECO:0000269|PubMed:17332740}. Midbody {ECO:0000269|PubMed:17332740}. Note=Associates with chromatin in a ligand-dependent manner. Localization to endosomes is mediated via its interaction with RHOB. Association to the cell membrane is dependent on Ser-377 phosphorylation. Accumulates during telophase at the cleavage furr…	;Q16512	;R-HSA-5625740;R-HSA-5625886	;PF00069;PF00433;PF02185	R-HSA-5625740	https://reactome.org/PathwayBrowser/#/R-HSA-5625740	RHO GTPases activate PKNs	TAS	Homo sapiens	2	2	2	2.1	2.1	2.1	103.93	0.0028143	11.656	13801000	8	1	0	2	1	2	1	2	2
Q8N1F7	Q8N1F7	Nuclear pore complex protein Nup93	NUP93	NaN	19.4994	20.8118	19.7681	20.1206	20.2583	19.3907	20.3601	20.2469	19.5336	19.8356	20.7818	19.9402	20.1162	20.5545	mitotic nuclear envelope reassembly [GO:0007084]; mRNA export from nucleus [GO:0006406]; nuclear envelope organization [GO:0006998]; nuclear pore complex assembly [GO:0051292]; poly(A)+ mRNA export from nucleus [GO:0016973]; positive regulation of SMAD protein signal transduction [GO:0060391]; protein import into nucleus [GO:0006606]; protein sumoylation [GO:0016925]; regulation of cellular respo…	host cell [GO:0043657]; membrane [GO:0016020]; nuclear envelope [GO:0005635]; nuclear membrane [GO:0031965]; nuclear periphery [GO:0034399]; nuclear pore [GO:0005643];cytosol [GO:0005829]	structural constituent of nuclear pore [GO:0017056]	Peripheral membrane protein {ECO:0000250|UniProtKB:Q66HC5}. Nucleus, nuclear pore complex {ECO:0000269|PubMed:12802065, ECO:0000269|PubMed:15229283, ECO:0000269|PubMed:9348540}. Nucleus envelope {ECO:0000269|PubMed:26878725, ECO:0000269|PubMed:9348540}. Note=Localizes at the nuclear basket and at or near the nuclear entry to the gated channel of the pore. {ECO:0000269|PubMed:9348540}.;SUBCELLULAR…	;Q8N1F7	;R-HSA-1169408;R-HSA-159227;R-HSA-159230;R-HSA-159231;R-HSA-159236;R-HSA-165054;R-HSA-168271;R-HSA-168276;R-HSA-168325;R-HSA-168333;R-HSA-170822;R-HSA-180746;R-HSA-180910;R-HSA-191859;R-HSA-3108214;R-HSA-3232142;R-HSA-3301854;R-HSA-3371453;R-HSA-4085377;R-HSA-4551638;R-HSA-4570464;R-HSA-4615885;R-HSA-5578749;R-HSA-5619107;R-HSA-6784531;R-HSA-9609690;R-HSA-9610379;R-HSA-9615933	;PF04097	R-HSA-1169408	https://reactome.org/PathwayBrowser/#/R-HSA-1169408	ISG15 antiviral mechanism	TAS	Homo sapiens	9	9	9	11.4	11.4	11.4	93.487	0	64.079	205750000	62	1	1	4	8	2	7	5	4
Q9UMZ2	Q9UMZ2	Synergin gamma	SYNRG	NaN	19.2566	NaN	NaN	19.0555	19.7312	18.7536	NaN	18.614	20.4682	20.8443	20.8235	NaN	18.8317	NaN	intracellular protein transport [GO:0006886];endocytosis [GO:0006897]	clathrin coat of trans-Golgi network vesicle [GO:0030130]; cytoplasm [GO:0005737]; Golgi apparatus [GO:0005794]; perinuclear region of cytoplasm [GO:0048471];AP-1 adaptor complex [GO:0030121]		Peripheral membrane protein {ECO:0000250|UniProtKB:Q9JKC9}. Cytoplasm, perinuclear region {ECO:0000269|PubMed:15758025}. Cytoplasmic vesicle, clathrin-coated vesicle {ECO:0000269|PubMed:15758025}. Note=Localization at clathrin-coated vesicles depends on AFTPH/aftiphilin (PubMed:15758025). Associates with membranes via the adapter protein complex AP-1 (By similarity). Colocalizes with AP1G1 (By si…									4	4	4	4.8	4.8	4.8	140.65	0	24.724	65977000	23	1	1	3	1	1	4	4	2
P17252;P05129	P17252	Protein kinase C alpha type	PRKCA	NaN	17.8144	18.0441	NaN	NaN	19.327	NaN	NaN	NaN	NaN	18.1308	NaN	NaN	18.3223	19.593	apoptotic signaling pathway [GO:0097190]; axon guidance [GO:0007411]; cell adhesion [GO:0007155]; chemosensory behavior [GO:0007635]; desmosome assembly [GO:0002159]; ERBB2 signaling pathway [GO:0038128]; histone H3-T6 phosphorylation [GO:0035408]; innervation [GO:0060384]; intracellular signal transduction [GO:0035556]; learning or memory [GO:0007611]; long-term synaptic potentiation [GO:0060291…	cell-cell junction [GO:0005911]; cytoplasm [GO:0005737]; cytosol [GO:0005829]; dendrite [GO:0030425]; endoplasmic reticulum [GO:0005783]; extracellular exosome [GO:0070062]; mitochondrial membrane [GO:0031966]; mitochondrion [GO:0005739]; nucleoplasm [GO:0005654]; nucleus [GO:0005634]; perinuclear region of cytoplasm [GO:0048471]; plasma membrane [GO:0005886]; postsynaptic cytosol [GO:0099524]; p…	calcium-dependent protein kinase C activity [GO:0004698]; enzyme binding [GO:0019899]; histone kinase activity (H3-T6 specific) [GO:0035403]; integrin binding [GO:0005178]; protein kinase activity [GO:0004672]; protein kinase C activity [GO:0004697]; protein serine kinase activity [GO:0106310]; protein serine/threonine kinase activity [GO:0004674]; protein serine/threonine/tyrosine kinase activit…	Peripheral membrane protein {ECO:0000250}. Cell junction, synapse, synaptosome {ECO:0000250|UniProtKB:P63318}. Cell projection, dendrite {ECO:0000250|UniProtKB:P63319}. Note=Translocates to synaptic membranes on stimulation. {ECO:0000250|UniProtKB:P63318}.; Peripheral membrane protein {ECO:0000305|PubMed:23990668}. Mitochondrion membrane {ECO:0000269|PubMed:9738012}; Peripheral membrane protein {…	;P17252	;R-HSA-111933;R-HSA-114516;R-HSA-1250196;R-HSA-1433557;R-HSA-1433559;R-HSA-2179392;R-HSA-2514859;R-HSA-3000170;R-HSA-399997;R-HSA-4086398;R-HSA-416993;R-HSA-418597;R-HSA-4419969;R-HSA-450520;R-HSA-5099900;R-HSA-5218921;R-HSA-5668599;R-HSA-76005;R-HSA-8853659;R-HSA-9010642	;PF00069;PF00130;PF00168;PF00433	R-HSA-111933	https://reactome.org/PathwayBrowser/#/R-HSA-111933	Calmodulin induced events	TAS	Homo sapiens	3	3	3	7.9	7.9	7.9	76.749	0	22.208	30536000	11	2	1	3	2	0	1	2	1
Q96C24	Q96C24	Synaptotagmin-like protein 4	SYTL4	21.6245	21.5089	21.0413	22.1435	21.1396	21.5785	21.8001	20.2861	21.4342	20.5966	20.7074	19.8003	21.5981	21.3865	20.8616	intracellular protein transport [GO:0006886]; lysosome localization [GO:0032418]; multivesicular body sorting pathway [GO:0071985]; negative regulation of insulin secretion [GO:0046676]; plasma membrane repair [GO:0001778]; platelet degranulation [GO:0002576]; positive regulation of exocytosis [GO:0045921]; positive regulation of protein secretion [GO:0050714]; regulation of plasma membrane repai…	exocytic vesicle [GO:0070382]; extrinsic component of membrane [GO:0019898]; plasma membrane [GO:0005886]; platelet alpha granule membrane [GO:0031092]; transport vesicle membrane [GO:0030658];endosome [GO:0005768]	neurexin family protein binding [GO:0042043]; phospholipid binding [GO:0005543]; small GTPase binding [GO:0031267];metal ion binding [GO:0046872]	Peripheral membrane protein {ECO:0000250}. Cell membrane {ECO:0000250}; Peripheral membrane protein {ECO:0000250}. Cytoplasmic vesicle, secretory vesicle membrane {ECO:0000250}; Peripheral membrane protein {ECO:0000250}. Note=Detected close to the plasma membrane and on secretory granules. In pancreas, interacts with insulin-containing vesicles (By similarity). {ECO:0000250}.;SUBCELLULAR LOCATION…		;R-HSA-114608	;PF00168;PF02318	R-HSA-114608	https://reactome.org/PathwayBrowser/#/R-HSA-114608	Platelet degranulation	TAS	Homo sapiens	17	17	17	31.7	31.7	31.7	76.023	0	115.39	542260000	170	1	5	13	12	9	11	13	7
Q9BXF6	Q9BXF6	Rab11 family-interacting protein 5	RAB11FIP5	20.3146	20.8968	19.8737	20.2424	20.6613	20.9529	19.7611	19.8589	19.9475	18.6274	19.1335	20.1998	19.7425	19.7431	20.1892	insulin secretion involved in cellular response to glucose stimulus [GO:0035773]; negative regulation of adiponectin secretion [GO:0070164]; regulated exocytosis [GO:0045055]; regulation of protein localization to cell surface [GO:2000008];cellular response to acidic pH [GO:0071468]	early endosome [GO:0005769]; early endosome membrane [GO:0031901]; Golgi apparatus [GO:0005794]; Golgi membrane [GO:0000139]; intracellular membrane-bounded organelle [GO:0043231]; mitochondrial outer membrane [GO:0005741]; mitochondrion [GO:0005739]; phagocytic vesicle [GO:0045335]; recycling endosome [GO:0055037]; recycling endosome membrane [GO:0055038]; secretory granule [GO:0030141]; transpo…	small GTPase binding [GO:0031267];gamma-tubulin binding [GO:0043015]	Peripheral membrane protein {ECO:0000250}. Cytoplasmic vesicle, secretory vesicle membrane {ECO:0000250}; Peripheral membrane protein {ECO:0000250}. Golgi apparatus membrane {ECO:0000250}; Peripheral membrane protein {ECO:0000250}. Mitochondrion membrane; Peripheral membrane protein.; Peripheral membrane protein. Early endosome membrane {ECO:0000250};SUBCELLULAR LOCATION: Cytoplasm. Recycling end…			;PF00168;PF09457						10	10	10	21.4	21.4	21.4	70.414	0	71.409	222300000	68	1	4	8	5	4	10	8	3
Q9HB19	Q9HB19	Pleckstrin homology domain-containing family A member 2	PLEKHA2	NaN	18.6432	NaN	NaN	18.5022	NaN	NaN	NaN	NaN	NaN	NaN	NaN	NaN	NaN	NaN	positive regulation of cell-matrix adhesion [GO:0001954];phosphatidylinositol biosynthetic process [GO:0006661]	membrane [GO:0016020]; nucleus [GO:0005634]; plasma membrane [GO:0005886]; protein-containing complex [GO:0032991];cytoplasm [GO:0005737]	laminin binding [GO:0043236]; lipid binding [GO:0008289]; PDZ domain binding [GO:0030165]; phosphatidylinositol-3,4-bisphosphate binding [GO:0043325];fibronectin binding [GO:0001968]	Peripheral membrane protein {ECO:0000250}. Nucleus {ECO:0000250}. Note=Locates to the plasma membrane after treatments that stimulate the production of PtdIns3,4P2. {ECO:0000250}.;SUBCELLULAR LOCATION: Cytoplasm {ECO:0000250}. Cell membrane {ECO:0000250}		;R-HSA-1660499	;PF00169	R-HSA-1660499	https://reactome.org/PathwayBrowser/#/R-HSA-1660499	Synthesis of PIPs at the plasma membrane	TAS	Homo sapiens	2	2	2	7.8	7.8	7.8	47.254	0.0011111	13.539	14579000	2	1	1	2	0	1	2	1	1
O75116;Q13464	O75116;Q13464	Rho-associated protein kinase 2;Rho-associated protein kinase 1	ROCK2;ROCK1	NaN	NaN	NaN	NaN	18.0417	NaN	NaN	NaN	NaN	NaN	NaN	NaN	NaN	NaN	NaN	actomyosin structure organization [GO:0031032]; aortic valve morphogenesis [GO:0003180]; apoptotic process [GO:0006915]; blood vessel diameter maintenance [GO:0097746]; cellular response to acetylcholine [GO:1905145]; cellular response to testosterone stimulus [GO:0071394]; centrosome duplication [GO:0051298]; cortical actin cytoskeleton organization [GO:0030866]; embryonic morphogenesis [GO:0048…	centriole [GO:0005814]; cytoplasm [GO:0005737]; cytoplasmic ribonucleoprotein granule [GO:0036464]; cytoplasmic stress granule [GO:0010494]; cytoskeleton [GO:0005856]; cytosol [GO:0005829]; extracellular region [GO:0005576]; Golgi membrane [GO:0000139]; lamellipodium [GO:0030027]; nucleus [GO:0005634]; plasma membrane [GO:0005886]; ruffle [GO:0001726]; secretory granule lumen [GO:0034774];bleb [G…	ATP binding [GO:0005524]; metal ion binding [GO:0046872]; protein kinase activity [GO:0004672]; protein serine kinase activity [GO:0106310]; protein serine/threonine kinase activity [GO:0004674]; protein threonine kinase activity [GO:0106311]; Rho-dependent protein serine/threonine kinase activity [GO:0072518]; RNA binding [GO:0003723]; small GTPase binding [GO:0031267]; structural molecule activ…	Peripheral membrane protein {ECO:0000250}. Nucleus. Cytoplasm, cytoskeleton, microtubule organizing center, centrosome. Note=Cytoplasmic, and associated with actin microfilaments and the plasma membrane. {ECO:0000250}.; Peripheral membrane protein {ECO:0000269|PubMed:12773565}. Cell projection, bleb {ECO:0000269|PubMed:18694941}. Cytoplasm, cytoskeleton {ECO:0000250|UniProtKB:P70335}. Cell membra…	;O75116;Q13464	;R-HSA-111465;R-HSA-3928662;R-HSA-3928663;R-HSA-416482;R-HSA-416572;R-HSA-4420097;R-HSA-5627117;R-HSA-6798695;R-HSA-9013422;R-HSA-9679191	;PF00069;PF08912	R-HSA-111465;R-HSA-3928662	https://reactome.org/PathwayBrowser/#/R-HSA-111465;https://reactome.org/PathwayBrowser/#/R-HSA-3928662	Apoptotic cleavage of cellular proteins;EPHB-mediated forward signaling	IEA;TAS	Homo sapiens	2	2	2	2.2	2.2	2.2	160.9	0.0053239	11.087	17023000	3	2	0	2	0	0	2	2	0
Q8WVM8	Q8WVM8	Sec1 family domain-containing protein 1	SCFD1	NaN	NaN	NaN	NaN	NaN	NaN	20.1782	NaN	NaN	NaN	NaN	NaN	NaN	NaN	NaN	COPII vesicle coating [GO:0048208]; endoplasmic reticulum to Golgi vesicle-mediated transport [GO:0006888]; intracellular protein transport [GO:0006886]; negative regulation of autophagosome assembly [GO:1902902]; post-Golgi vesicle-mediated transport [GO:0006892]; regulation of ER to Golgi vesicle-mediated transport [GO:0060628]; regulation of protein transport [GO:0051223]; response to hypoxia …	cytosol [GO:0005829]; endoplasmic reticulum membrane [GO:0005789]; Golgi cisterna membrane [GO:0032580]; Golgi membrane [GO:0000139]; Golgi-associated vesicle [GO:0005798]; plasma membrane [GO:0005886];cis-Golgi network [GO:0005801]	protein N-terminus binding [GO:0047485]; syntaxin binding [GO:0019905];protein-containing complex binding [GO:0044877]	Peripheral membrane protein {ECO:0000250}.; Peripheral membrane protein {ECO:0000250}. Golgi apparatus, Golgi stack membrane {ECO:0000250};SUBCELLULAR LOCATION: Cytoplasm {ECO:0000250}. Endoplasmic reticulum membrane {ECO:0000250}		;R-HSA-204005	;PF00995	R-HSA-204005	https://reactome.org/PathwayBrowser/#/R-HSA-204005	COPII-mediated vesicle transport	TAS	Homo sapiens	2	2	2	2.6	2.6	2.6	72.379	0	22.47	19562000	10	1	1	1	0	1	2	0	2
Q01518	Q01518	Adenylyl cyclase-associated protein 1	CAP1	NaN	22.4546	21.6348	23.2192	22.4154	21.7386	23.3299	22.1466	21.6826	22.3039	22.5237	21.562	22.3658	22.083	21.2962	activation of adenylate cyclase activity [GO:0007190]; ameboidal-type cell migration [GO:0001667]; cAMP-mediated signaling [GO:0019933]; cell morphogenesis [GO:0000902]; establishment or maintenance of cell polarity [GO:0007163]; neutrophil degranulation [GO:0043312]; receptor-mediated endocytosis [GO:0006898]; regulation of adenylate cyclase activity [GO:0045761]; signal transduction [GO:0007165…	cortical actin cytoskeleton [GO:0030864]; cytoplasm [GO:0005737]; extracellular exosome [GO:0070062]; extracellular region [GO:0005576]; focal adhesion [GO:0005925]; plasma membrane [GO:0005886];azurophil granule lumen [GO:0035578]	adenylate cyclase binding [GO:0008179];actin binding [GO:0003779]	Peripheral membrane protein {ECO:0000250}.;SUBCELLULAR LOCATION: Cell membrane {ECO:0000250}	;Q01518	;R-HSA-114608;R-HSA-428890;R-HSA-6798695	;PF01213;PF08603	R-HSA-114608	https://reactome.org/PathwayBrowser/#/R-HSA-114608	Platelet degranulation	IEA	Homo sapiens	3	3	3	8.6	8.6	8.6	51.901	0	127.8	287320000	45	1	2	3	2	2	3	2	2
P50395;P31150	P50395	Rab GDP dissociation inhibitor beta	GDI2	22.4693	21.4023	21.4656	21.6779	21.2298	21.1014	22.1647	21.5991	21.3844	21.1207	21.144	20.8575	21.4885	20.8571	21.6014	negative regulation of protein targeting to membrane [GO:0090315]; positive regulation of axon extension [GO:0045773]; positive regulation of GTPase activity [GO:0043547]; protein transport [GO:0015031]; Rab protein signal transduction [GO:0032482]; response to calcium ion [GO:0051592]; signal transduction [GO:0007165]; small GTPase mediated signal transduction [GO:0007264]; vesicle-mediated tran…	cytoplasm [GO:0005737]; cytosol [GO:0005829]; extracellular exosome [GO:0070062]; extracellular region [GO:0005576]; focal adhesion [GO:0005925]; Golgi apparatus [GO:0005794]; membrane [GO:0016020]; midbody [GO:0030496]; myelin sheath [GO:0043209]; neuronal cell body [GO:0043025]; protein-containing complex [GO:0032991]; secretory granule lumen [GO:0034774]; synapse [GO:0045202]; vesicle [GO:0031…	GTPase activator activity [GO:0005096]; Rab GDP-dissociation inhibitor activity [GO:0005093]; RNA binding [GO:0003723]; small GTPase binding [GO:0031267];GDP-dissociation inhibitor activity [GO:0005092];GTPase activator activity [GO:0005096]	Peripheral membrane protein {ECO:0000250}.;SUBCELLULAR LOCATION: Cytoplasm {ECO:0000250}. Membrane {ECO:0000250};SUBCELLULAR LOCATION: Cytoplasm {ECO:0000269|PubMed:19570034}. Golgi apparatus, trans-Golgi network {ECO:0000269|PubMed:19570034}.		;R-HSA-6798695;R-HSA-8876198	;PF00996	R-HSA-194840	https://reactome.org/PathwayBrowser/#/R-HSA-194840	Rho GTPase cycle	TAS	Homo sapiens	11	11	11	27.6	27.6	27.6	50.663	0	114.61	541820000	109	2	7	10	9	9	10	9	8
Q00587	Q00587	Cdc42 effector protein 1	CDC42EP1	19.3069	19.6643	19.3127	18.9186	19.7878	20.0729	NaN	NaN	19.2349	NaN	NaN	NaN	NaN	19.3218	19.5591	positive regulation of pseudopodium assembly [GO:0031274]; regulation of cell shape [GO:0008360]; Rho protein signal transduction [GO:0007266];positive regulation of actin filament polymerization [GO:0030838]	cytoplasm [GO:0005737]; cytoskeleton [GO:0005856]; endomembrane system [GO:0012505]; focal adhesion [GO:0005925]; plasma membrane [GO:0005886];adherens junction [GO:0005912]	cadherin binding involved in cell-cell adhesion [GO:0098641]	Peripheral membrane protein {ECO:0000269|PubMed:10430899}. Cytoplasm, cytoskeleton {ECO:0000269|PubMed:10430899}.;SUBCELLULAR LOCATION: Endomembrane system {ECO:0000269|PubMed:10430899}			;PF00786;PF14957						5	5	5	23.3	23.3	23.3	40.294	0	37.808	70045000	21	1	2	3	5	2	4	2	1
Q9P2R3	Q9P2R3	Rabankyrin-5	ANKFY1	NaN	NaN	NaN	NaN	NaN	NaN	NaN	NaN	NaN	NaN	NaN	NaN	NaN	NaN	NaN	endosomal transport [GO:0016197]; endosomal vesicle fusion [GO:0034058]; Golgi to lysosome transport [GO:0090160]; positive regulation of pinocytosis [GO:0048549]; retrograde transport, endosome to Golgi [GO:0042147];endocytosis [GO:0006897]	early endosome [GO:0005769]; endosome [GO:0005768]; endosome membrane [GO:0010008]; extracellular exosome [GO:0070062]; intracellular membrane-bounded organelle [GO:0043231]; lysosomal membrane [GO:0005765]; macropinosome [GO:0044354]; membrane [GO:0016020];cytosol [GO:0005829]	phosphatidylinositol phosphate binding [GO:1901981]; small GTPase binding [GO:0031267];metal ion binding [GO:0046872]	Peripheral membrane protein {ECO:0000269|PubMed:10940552}. Early endosome {ECO:0000269|PubMed:15328530}. Note=Also associated with endosomal membranes. Localizes to macropinosomes. {ECO:0000269|PubMed:15328530}.;SUBCELLULAR LOCATION: Cytoplasm {ECO:0000269|PubMed:10940552}. Endosome membrane {ECO:0000269|PubMed:10940552}			;PF00023;PF00651;PF01363;PF12796						1	1	1	1.3	1.3	1.3	128.4	0.0077042	6.5919	7817600	1	1	1	1	1	1	1	1	1
O14613	O14613	Cdc42 effector protein 2	CDC42EP2	NaN	20.5451	19.2403	20.4077	20.072	19.8313	20.3293	19.4221	19.1206	NaN	16.4806	NaN	NaN	18.5201	18.9035	actin filament organization [GO:0007015]; cellular response to interferon-gamma [GO:0071346]; positive regulation of actin filament polymerization [GO:0030838]; positive regulation of protein-containing complex assembly [GO:0031334]; positive regulation of pseudopodium assembly [GO:0031274]; regulation of cell shape [GO:0008360]; Rho protein signal transduction [GO:0007266];actin cytoskeleton org…	cytoskeleton [GO:0005856]; cytosol [GO:0005829]; endomembrane system [GO:0012505]; membrane [GO:0016020]; microtubule cytoskeleton [GO:0015630]; phagocytic vesicle [GO:0045335]; plasma membrane [GO:0005886];cytoplasm [GO:0005737]	opioid peptide activity [GO:0001515]; small GTPase binding [GO:0031267];GTPase activator activity [GO:0005096]	Peripheral membrane protein {ECO:0000269|PubMed:11035016}. Cytoplasm, cytoskeleton {ECO:0000269|PubMed:11035016}.;SUBCELLULAR LOCATION: Endomembrane system {ECO:0000269|PubMed:11035016}		;R-HSA-5687128	;PF00786;PF14957	R-HSA-5687128	https://reactome.org/PathwayBrowser/#/R-HSA-5687128	MAPK6/MAPK4 signaling	TAS	Homo sapiens	4	4	4	13.3	13.3	13.3	22.483	0	28.773	102820000	40	1	2	4	4	2	4	4	2
Q9UKI2	Q9UKI2	Cdc42 effector protein 3	CDC42EP3	NaN	19.8107	18.1741	NaN	19.1865	19.4237	NaN	NaN	17.9855	NaN	NaN	NaN	NaN	18.4705	NaN	positive regulation of pseudopodium assembly [GO:0031274]; regulation of cell shape [GO:0008360]; Rho protein signal transduction [GO:0007266]; signal transduction [GO:0007165];positive regulation of actin filament polymerization [GO:0030838]	cytoplasm [GO:0005737]; cytoskeleton [GO:0005856]; cytosol [GO:0005829]; endomembrane system [GO:0012505]; plasma membrane [GO:0005886];actin cytoskeleton [GO:0015629]	cytoskeletal regulatory protein binding [GO:0005519]	Peripheral membrane protein {ECO:0000269|PubMed:11035016}. Cytoplasm, cytoskeleton {ECO:0000269|PubMed:11035016}.;SUBCELLULAR LOCATION: Endomembrane system {ECO:0000269|PubMed:11035016}		;R-HSA-5687128	;PF00786;PF14957	R-HSA-5687128	https://reactome.org/PathwayBrowser/#/R-HSA-5687128	MAPK6/MAPK4 signaling	TAS	Homo sapiens	3	3	3	19.7	19.7	19.7	27.678	0	23.11	50287000	26	1	1	3	3	1	3	3	1
Q14315	Q14315	Filamin-C	FLNC	22.2606	22.5487	22.2781	22.5692	22.4486	22.4262	22.2643	21.8706	21.9781	22.728	22.6981	23.1197	22.2308	21.8666	21.722	muscle fiber development [GO:0048747];cell junction assembly [GO:0034329]	cytoplasm [GO:0005737]; cytoskeleton [GO:0005856]; cytosol [GO:0005829]; focal adhesion [GO:0005925]; plasma membrane [GO:0005886]; sarcolemma [GO:0042383]; sarcoplasm [GO:0016528]; Z disc [GO:0030018];costamere [GO:0043034]	ankyrin binding [GO:0030506]; cytoskeletal protein binding [GO:0008092]; identical protein binding [GO:0042802];actin binding [GO:0003779]	Peripheral membrane protein {ECO:0000269|PubMed:11038172}. Cytoplasm, cytoskeleton {ECO:0000269|PubMed:11038172}. Cytoplasm, myofibril, sarcomere, Z line {ECO:0000269|PubMed:11038172}. Note=A small amount localizes at membranes. In striated muscle cells, it predominantly localizes in myofibrillar Z lines, while a minor fraction localizes with subsarcolemme. Targeting to developing and mature Z li…		;R-HSA-446353	;PF00307;PF00630	R-HSA-446353	https://reactome.org/PathwayBrowser/#/R-HSA-446353	Cell-extracellular matrix interactions	TAS	Homo sapiens	45	41	40	18.5	17.9	17.5	291.02	0	323.31	1311700000	362	1	18	33	34	23	33	32	21
Q7Z3T8	Q7Z3T8	Zinc finger FYVE domain-containing protein 16	ZFYVE16	NaN	19.2035	NaN	NaN	18.6556	19.0417	NaN	18.666	NaN	NaN	18.8024	18.7685	NaN	18.5127	NaN	endosomal transport [GO:0016197]; protein targeting to lysosome [GO:0006622]; regulation of endocytosis [GO:0030100]; signal transduction [GO:0007165]; vesicle organization [GO:0016050];BMP signaling pathway [GO:0030509]	early endosome [GO:0005769]; early endosome membrane [GO:0031901]; intracellular membrane-bounded organelle [GO:0043231];cytosol [GO:0005829]	metal ion binding [GO:0046872]; phosphatidylinositol-3,4,5-trisphosphate binding [GO:0005547];1-phosphatidylinositol binding [GO:0005545]	Peripheral membrane protein {ECO:0000269|PubMed:11546807}. Note=Localized to early endosomes. Membrane-associated, probably via its association with phosphatidylinositol 3-phosphate (PI3P).;SUBCELLULAR LOCATION: Cytoplasm {ECO:0000269|PubMed:11546807}. Early endosome membrane {ECO:0000269|PubMed:11546807}		;R-HSA-201451	;PF01363;PF11979	R-HSA-201451	https://reactome.org/PathwayBrowser/#/R-HSA-201451	Signaling by BMP	TAS	Homo sapiens	2	2	2	1.2	1.2	1.2	168.9	0.0018957	11.734	25803000	7	1	1	2	0	0	2	2	1
Q8WWM7	Q8WWM7	Ataxin-2-like protein	ATXN2L	NaN	NaN	NaN	NaN	NaN	NaN	NaN	NaN	NaN	NaN	NaN	NaN	NaN	NaN	NaN	stress granule assembly [GO:0034063];regulation of cytoplasmic mRNA processing body assembly [GO:0010603]	cytosol [GO:0005829]; membrane [GO:0016020]; nuclear speck [GO:0016607];cytoplasmic stress granule [GO:0010494]	RNA binding [GO:0003723];cadherin binding [GO:0045296]	Peripheral membrane protein {ECO:0000269|PubMed:11784712}. Cytoplasm {ECO:0000269|PubMed:23209657}. Nucleus speckle {ECO:0000269|PubMed:23209657}. Cytoplasmic granule {ECO:0000269|PubMed:23209657}. Note=Predominantly cytoplasmic but is also detected in nuclear speckles (PubMed:23209657). Component of cytoplasmic stress granules (PubMed:23209657). Inhibition of methylation alters nuclear localizat…			;PF06741;PF07145;PF14438						2	2	2	2.8	2.8	2.8	113.37	0.0019569	12.08	25839000	5	1	0	0	0	0	0	0	0
Q8TDM6	Q8TDM6	Disks large homolog 5	DLG5	NaN	18.3193	NaN	18.3436	17.7974	17.9009	18.2368	NaN	18.3186	NaN	NaN	NaN	NaN	17.2774	NaN	cell-cell adhesion [GO:0098609]; epithelial to mesenchymal transition [GO:0001837]; epithelial tube branching involved in lung morphogenesis [GO:0060441]; establishment or maintenance of epithelial cell apical/basal polarity [GO:0045197]; intracellular signal transduction [GO:0035556]; maintenance of cell polarity [GO:0030011]; metanephric collecting duct development [GO:0072205]; midbrain develo…	cell junction [GO:0030054]; ciliary basal body [GO:0036064]; cytoplasm [GO:0005737]; plasma membrane [GO:0005886]; postsynaptic density [GO:0014069];adherens junction [GO:0005912]	cytoskeletal protein binding [GO:0008092]; signaling receptor complex adaptor activity [GO:0030159];beta-catenin binding [GO:0008013]	Peripheral membrane protein {ECO:0000269|PubMed:12657639}. Cell junction, synapse, postsynaptic density {ECO:0000250|UniProtKB:E9Q9R9}. Cytoplasm, cytoskeleton, cilium basal body {ECO:0000250|UniProtKB:E9Q9R9}. Note=Localized at sites of cell-cell contact.;SUBCELLULAR LOCATION: Cell junction {ECO:0000269|PubMed:12657639, ECO:0000269|PubMed:28169360}. Cell membrane {ECO:0000269|PubMed:12657639}	;Q8TDM6		;PF00595;PF00625;PF04822						2	2	2	1.6	1.6	1.6	213.87	0.0011148	13.57	11376000	8	1	0	2	0	2	2	2	2
Q92621	Q92621	Nuclear pore complex protein Nup205	NUP205	NaN	NaN	NaN	NaN	NaN	NaN	NaN	NaN	17.7631	NaN	NaN	18.601	NaN	NaN	NaN	mitotic nuclear envelope reassembly [GO:0007084]; mRNA export from nucleus [GO:0006406]; nuclear pore complex assembly [GO:0051292]; nuclear pore organization [GO:0006999]; nucleocytoplasmic transport [GO:0006913]; protein sumoylation [GO:0016925]; regulation of cellular response to heat [GO:1900034]; regulation of gene silencing by miRNA [GO:0060964]; regulation of glycolytic process [GO:0006110…	host cell [GO:0043657]; membrane [GO:0016020]; nuclear envelope [GO:0005635]; nuclear membrane [GO:0031965]; nuclear periphery [GO:0034399]; nuclear pore [GO:0005643]; nuclear pore inner ring [GO:0044611];cytosol [GO:0005829]	structural constituent of nuclear pore [GO:0017056]	Peripheral membrane protein {ECO:0000269|PubMed:12802065, ECO:0000269|PubMed:15229283}. Nucleus, nuclear pore complex {ECO:0000269|PubMed:12802065, ECO:0000269|PubMed:15229283, ECO:0000269|PubMed:9348540}. Note=Localized near the center, on both the cytoplasmic and nuclear side, of the NPC core structure. {ECO:0000269|PubMed:15229283}.;SUBCELLULAR LOCATION: Nucleus membrane {ECO:0000269|PubMed:12…		;R-HSA-1169408;R-HSA-159227;R-HSA-159230;R-HSA-159231;R-HSA-159236;R-HSA-165054;R-HSA-168271;R-HSA-168276;R-HSA-168325;R-HSA-168333;R-HSA-170822;R-HSA-180746;R-HSA-180910;R-HSA-191859;R-HSA-3108214;R-HSA-3232142;R-HSA-3301854;R-HSA-3371453;R-HSA-4085377;R-HSA-4551638;R-HSA-4570464;R-HSA-4615885;R-HSA-5578749;R-HSA-5619107;R-HSA-6784531;R-HSA-9609690;R-HSA-9610379;R-HSA-9615933	;PF11894	R-HSA-1169408	https://reactome.org/PathwayBrowser/#/R-HSA-1169408	ISG15 antiviral mechanism	TAS	Homo sapiens	2	2	2	1.4	1.4	1.4	227.92	0.0019084	11.771	8060300	2	1	0	1	1	0	1	1	0
Q15046	Q15046	Lysine--tRNA ligase	KARS	19.8226	19.8586	19.8402	19.5615	19.7799	19.8935	20.0035	19.4258	19.3744	19.9739	19.728	19.8547	19.7977	19.3983	19.4004	diadenosine tetraphosphate biosynthetic process [GO:0015966]; ERK1 and ERK2 cascade [GO:0070371]; lysyl-tRNA aminoacylation [GO:0006430]; positive regulation of inflammatory response to antigenic stimulus [GO:0002863]; positive regulation of macrophage activation [GO:0043032]; positive regulation of transcription, DNA-templated [GO:0045893]; response to X-ray [GO:0010165]; tRNA aminoacylation for…	cytosol [GO:0005829]; extracellular space [GO:0005615]; mitochondrial matrix [GO:0005759]; mitochondrion [GO:0005739]; nucleus [GO:0005634]; plasma membrane [GO:0005886];aminoacyl-tRNA synthetase multienzyme complex [GO:0017101]	ATP adenylyltransferase activity [GO:0003877]; ATP binding [GO:0005524]; identical protein binding [GO:0042802]; lysine-tRNA ligase activity [GO:0004824]; protein homodimerization activity [GO:0042803]; tRNA binding [GO:0000049];amino acid binding [GO:0016597]	Peripheral membrane protein {ECO:0000269|PubMed:15220430}. Secreted {ECO:0000269|PubMed:15851690}. Note=Secretion is induced by TNF-alpha (PubMed:15851690). Cytosolic in quiescent mast cells. Translocates into the nucleus in response to mast cell activation by immunoglobulin E (PubMed:23159739). {ECO:0000269|PubMed:15851690, ECO:0000269|PubMed:23159739}.; SUBCELLULAR LOCATION: [Isoform Mitochondr…	;Q15046	;R-HSA-2408522;R-HSA-379716;R-HSA-379726	;PF00152;PF01336	R-HSA-2408522	https://reactome.org/PathwayBrowser/#/R-HSA-2408522	Selenoamino acid metabolism	IEA	Homo sapiens	6	6	6	13.1	13.1	13.1	68.047	0	61.648	89018000	31	1	3	5	3	5	5	5	2
P35579;Q7Z406;P12883;P13535;Q9UKX3;Q9Y623;P13533;P12882;P11055;Q9UKX2;A7E2Y1	P35579	Myosin-9	MYH9	22.7408	23.5059	23.7828	22.9462	23.5671	23.5897	23.0742	23.04	23.6486	23.5959	23.8232	24.1477	23.107	23.0126	23.6176	actin filament-based movement [GO:0030048]; actomyosin structure organization [GO:0031032]; angiogenesis [GO:0001525]; ATP metabolic process [GO:0046034]; atrial cardiac muscle tissue morphogenesis [GO:0055009]; blood vessel endothelial cell migration [GO:0043534]; cardiac muscle contraction [GO:0060048]; cardiac muscle fiber development [GO:0048739]; cardiac muscle hypertrophy in response to str…	actomyosin [GO:0042641]; actomyosin contractile ring [GO:0005826]; adherens junction [GO:0005912]; brush border [GO:0005903]; cell leading edge [GO:0031252]; cleavage furrow [GO:0032154]; cortical granule [GO:0060473]; cytoplasm [GO:0005737]; cytoplasmic ribonucleoprotein granule [GO:0036464]; cytoplasmic side of plasma membrane [GO:0009898]; cytosol [GO:0005829]; extracellular exosome [GO:007006…	actin filament binding [GO:0051015]; actin-dependent ATPase activity [GO:0030898]; ADP binding [GO:0043531]; ATP binding [GO:0005524]; ATPase activity [GO:0016887]; cadherin binding [GO:0045296]; calmodulin binding [GO:0005516]; double-stranded RNA binding [GO:0003725]; identical protein binding [GO:0042802]; integrin binding [GO:0005178]; microfilament motor activity [GO:0000146]; motor activity…	Peripheral membrane protein {ECO:0000269|PubMed:15755502}.;SUBCELLULAR LOCATION: Cytoplasm, cytoskeleton {ECO:0000269|PubMed:22693546}. Cytoplasm, cell cortex {ECO:0000250|UniProtKB:Q8VDD5}. Cytoplasmic vesicle, secretory vesicle, Cortical granule {ECO:0000250|UniProtKB:Q8VDD5}. Note=Colocalizes with actin filaments at lamellipodia margins and at the leading edge of migrating cells (PubMed:200524…	;P35579	;R-HSA-1445148;R-HSA-2029482;R-HSA-390522;R-HSA-3928663;R-HSA-416572;R-HSA-5625740;R-HSA-5625900;R-HSA-5627117;R-HSA-5627123;R-HSA-9662834;R-HSA-9664422	;PF00063;PF01576;PF02736	R-HSA-1445148;R-HSA-2029482;R-HSA-390522;R-HSA-3928663	https://reactome.org/PathwayBrowser/#/R-HSA-1445148;https://reactome.org/PathwayBrowser/#/R-HSA-2029482;https://reactome.org/PathwayBrowser/#/R-HSA-390522;https://reactome.org/PathwayBrowser/#/R-HSA-3928663	EPHA-mediated growth cone collapse;Regulation of actin dynamics for phagocytic cup formation;Striated Muscle Contraction;Translocation of SLC2A4 (GLUT4) to the plasma membrane	IEA;TAS	Homo sapiens	99	99	89	43.3	43.3	39.1	226.53	0	323.31	7939800000	1250	11	32	75	84	42	83	79	35
Q7Z699	Q7Z699	Sprouty-related, EVH1 domain-containing protein 1	SPRED1	NaN	NaN	18.316	NaN	18.9199	NaN	20.013	NaN	19.1858	NaN	NaN	NaN	NaN	NaN	NaN	inactivation of MAPK activity [GO:0000188]; MAPK cascade [GO:0000165]; negative regulation of angiogenesis [GO:0016525]; negative regulation of cell migration involved in sprouting angiogenesis [GO:0090051]; negative regulation of epithelial to mesenchymal transition [GO:0010719]; negative regulation of ERK1 and ERK2 cascade [GO:0070373]; negative regulation of lens fiber cell differentiation [GO…	cytosol [GO:0005829]; nucleoplasm [GO:0005654]; plasma membrane [GO:0005886];caveola [GO:0005901]	protein kinase binding [GO:0019901]; protein serine/threonine kinase inhibitor activity [GO:0030291]; stem cell factor receptor binding [GO:0005173];phosphatase binding [GO:0019902]	Peripheral membrane protein {ECO:0000269|PubMed:16115197}. Membrane, caveola {ECO:0000269|PubMed:16115197}; Peripheral membrane protein {ECO:0000269|PubMed:16115197}. Nucleus {ECO:0000269|PubMed:16115197}. Note=Localized in cholesterol-rich membrane raft/caveola fractions.;SUBCELLULAR LOCATION: Cell membrane {ECO:0000269|PubMed:16115197}		;R-HSA-5658442;R-HSA-5658623;R-HSA-6802953	;PF00568;PF05210	R-HSA-5658442	https://reactome.org/PathwayBrowser/#/R-HSA-5658442	Regulation of RAS by GAPs	TAS	Homo sapiens	4	4	3	12.8	12.8	10.1	50.476	0	27.011	28243000	19	1	0	1	3	0	3	0	4
Q14680	Q14680	Maternal embryonic leucine zipper kinase	MELK	NaN	NaN	NaN	NaN	NaN	NaN	NaN	NaN	NaN	NaN	NaN	NaN	NaN	NaN	NaN	cell population proliferation [GO:0008283]; G2/M transition of mitotic cell cycle [GO:0000086]; hemopoiesis [GO:0030097]; intracellular signal transduction [GO:0035556]; intrinsic apoptotic signaling pathway in response to oxidative stress [GO:0008631]; neural precursor cell proliferation [GO:0061351]; positive regulation of apoptotic process [GO:0043065]; protein autophosphorylation [GO:0046777]…	cytoplasm [GO:0005737]; membrane [GO:0016020]; nucleus [GO:0005634]; plasma membrane [GO:0005886];cell cortex [GO:0005938]	calcium ion binding [GO:0005509]; lipid binding [GO:0008289]; non-membrane spanning protein tyrosine kinase activity [GO:0004715]; protein serine kinase activity [GO:0106310]; protein serine/threonine kinase activity [GO:0004674]; protein threonine kinase activity [GO:0106311]; transmembrane receptor protein tyrosine kinase activity [GO:0004714];ATP binding [GO:0005524]	Peripheral membrane protein {ECO:0000269|PubMed:16159311, ECO:0000269|PubMed:21145462}.;SUBCELLULAR LOCATION: Cell membrane {ECO:0000269|PubMed:16159311, ECO:0000269|PubMed:21145462}			;PF00069;PF02149						2	2	2	3.1	3.1	3.1	74.641	0.0027574	11.46	9445400	5	1	1	1	1	2	1	1	1
Q9UM54	Q9UM54	Unconventional myosin-VI	MYO6	20.7851	20.5736	20.0451	20.8362	20.9212	21.0678	21.0427	17.8425	20.87	18.8197	19.1984	18.8334	20.0595	20.1197	20.559	actin filament organization [GO:0007015]; DNA damage response, signal transduction by p53 class mediator [GO:0030330]; endocytosis [GO:0006897]; inner ear auditory receptor cell differentiation [GO:0042491]; inner ear morphogenesis [GO:0042472]; intracellular protein transport [GO:0006886]; positive regulation of transcription by RNA polymerase II [GO:0045944]; regulation of secretion [GO:0051046…	actin filament [GO:0005884]; cell cortex [GO:0005938]; clathrin-coated pit [GO:0005905]; clathrin-coated vesicle membrane [GO:0030665]; cytoplasm [GO:0005737]; cytoplasmic vesicle [GO:0031410]; cytosol [GO:0005829]; endocytic vesicle [GO:0030139]; extracellular exosome [GO:0070062]; filamentous actin [GO:0031941]; filopodium [GO:0030175]; Golgi apparatus [GO:0005794]; lysosomal membrane [GO:00057…	actin filament binding [GO:0051015]; actin-dependent ATPase activity [GO:0030898]; ADP binding [GO:0043531]; ATP binding [GO:0005524]; calmodulin binding [GO:0005516]; identical protein binding [GO:0042802]; microfilament motor activity [GO:0000146]; minus-end directed microfilament motor activity [GO:0060001]; motor activity [GO:0003774];actin binding [GO:0003779]	Peripheral membrane protein {ECO:0000269|PubMed:16507995}. Golgi apparatus {ECO:0000269|PubMed:16507995}. Nucleus {ECO:0000269|PubMed:16507995, ECO:0000269|PubMed:16949370}. Cytoplasm, perinuclear region {ECO:0000269|PubMed:16507995}. Membrane, clathrin-coated pit {ECO:0000269|PubMed:11447109}. Cytoplasmic vesicle, clathrin-coated vesicle {ECO:0000269|PubMed:11447109}. Cell projection, filopodium…		;R-HSA-190873;R-HSA-399719	;PF00063;PF16521	R-HSA-190873	https://reactome.org/PathwayBrowser/#/R-HSA-190873	Gap junction degradation	TAS	Homo sapiens	15	15	15	14.4	14.4	14.4	149.69	0	152.16	399510000	136	1	8	13	12	10	14	11	11
Q5T9A4;Q5T2N8	Q5T9A4;Q5T2N8	ATPase family AAA domain-containing protein 3B;ATPase family AAA domain-containing protein 3C	ATAD3B;ATAD3C	NaN	NaN	NaN	NaN	NaN	NaN	NaN	NaN	NaN	NaN	NaN	NaN	NaN	NaN	NaN	neutrophil degranulation [GO:0043312];mitochondrion organization [GO:0007005]	mitochondrial inner membrane [GO:0005743]; mitochondrion [GO:0005739]; plasma membrane [GO:0005886]; secretory granule membrane [GO:0030667];ficolin-1-rich granule membrane [GO:0101003];mitochondrion [GO:0005739]	ATP binding [GO:0005524]; zinc ion binding [GO:0008270];ATPase activity [GO:0016887]	Peripheral membrane protein {ECO:0000269|PubMed:16909202, ECO:0000269|PubMed:18063578}. Note=Has been found to co-purify with nucleoids (PubMed:22453275). Since it does not face the mitochondrial matrix, the association with nucleoids could be mediated by ATAD3A. {ECO:0000269|PubMed:22453275}.;SUBCELLULAR LOCATION: Mitochondrion inner membrane {ECO:0000269|PubMed:16909202, ECO:0000269|PubMed:1806…		;R-HSA-6798695	;PF00004;PF12037	R-HSA-6798695	https://reactome.org/PathwayBrowser/#/R-HSA-6798695	Neutrophil degranulation	TAS	Homo sapiens	2	1	1	2.6	1.1	1.1	72.572	0.0064205	6.8776	0	2	2	0	0	0	0	0	0	0
O15027	O15027	Protein transport protein Sec16A	SEC16A	NaN	NaN	NaN	NaN	18.362	NaN	NaN	NaN	NaN	NaN	NaN	NaN	NaN	NaN	NaN	COPII vesicle coating [GO:0048208]; endoplasmic reticulum organization [GO:0007029]; endoplasmic reticulum to Golgi vesicle-mediated transport [GO:0006888]; Golgi organization [GO:0007030]; Golgi to plasma membrane CFTR protein transport [GO:0043000]; positive regulation of protein exit from endoplasmic reticulum [GO:0070863]; protein exit from endoplasmic reticulum [GO:0032527]; protein localiza…	endoplasmic reticulum [GO:0005783]; endoplasmic reticulum exit site [GO:0070971]; endoplasmic reticulum membrane [GO:0005789]; ER to Golgi transport vesicle membrane [GO:0012507]; Golgi apparatus [GO:0005794]; Golgi membrane [GO:0000139]; organelle membrane [GO:0031090]; perinuclear region of cytoplasm [GO:0048471];cytosol [GO:0005829]		Peripheral membrane protein {ECO:0000269|PubMed:17005010}. Golgi apparatus membrane {ECO:0000305}; Peripheral membrane protein {ECO:0000305}. Cytoplasm, perinuclear region {ECO:0000250|UniProtKB:E9QAT4}. Cytoplasm, cytosol {ECO:0000269|PubMed:17428803, ECO:0000269|PubMed:21768384}. Microsome membrane {ECO:0000269|PubMed:17428803}. Note=SAR1A activity is required to maintain SEC16A localization at…	;O15027	;R-HSA-204005	;PF12931;PF12932	R-HSA-204005	https://reactome.org/PathwayBrowser/#/R-HSA-204005	COPII-mediated vesicle transport	TAS	Homo sapiens	3	3	3	2	2	2	251.89	0	17.927	12041000	6	1	0	1	0	1	3	0	1
Q99569	Q99569	Plakophilin-4	PKP4	NaN	NaN	NaN	NaN	NaN	NaN	NaN	NaN	NaN	NaN	NaN	NaN	NaN	NaN	NaN	cell-cell junction assembly [GO:0007043]; cell-cell signaling [GO:0007267]; cornification [GO:0070268]; keratinization [GO:0031424]; positive regulation of cytokinesis [GO:0032467]; positive regulation of GTPase activity [GO:0043547]; regulation of cell adhesion [GO:0030155];cell-cell adhesion [GO:0098609]	cell junction [GO:0030054]; cell-cell junction [GO:0005911]; cornified envelope [GO:0001533]; cytoplasm [GO:0005737]; cytoplasmic side of plasma membrane [GO:0009898]; cytoskeleton [GO:0005856]; desmosome [GO:0030057]; midbody [GO:0030496]; mitotic spindle [GO:0072686]; nucleus [GO:0005634]; perinuclear region of cytoplasm [GO:0048471]; plasma membrane [GO:0005886]; spindle midzone [GO:0051233]; …	cadherin binding [GO:0045296]	Peripheral membrane protein {ECO:0000269|PubMed:17115030}. Note=Associated with the pericentrosomal region in interphase and with spindle poles during mitosis. In anaphase, during chromosome segregation, is recruited to the central microtubule bundle, focussed at the spindle midzone and ultimately localizes to the midbody at cytokinesis. Constituent of the midbody cytoskeletal matrix. Colocalized…		;R-HSA-6805567;R-HSA-6809371	;PF00514	R-HSA-6805567	https://reactome.org/PathwayBrowser/#/R-HSA-6805567	Keratinization	TAS	Homo sapiens	2	2	2	2.4	2.4	2.4	131.87	0.0028064	11.645	7364600	4	1	1	2	1	1	2	1	1
P54578	P54578	Ubiquitin carboxyl-terminal hydrolase 14	USP14	NaN	19.644	18.3524	20.5873	19.5038	18.6462	19.1688	18.584	18.8483	NaN	17.5412	NaN	18.7672	18.6977	19.064	negative regulation of ER-associated ubiquitin-dependent protein catabolic process [GO:1903070]; proteasome-mediated ubiquitin-dependent protein catabolic process [GO:0043161]; protein deubiquitination [GO:0016579]; regulation of chemotaxis [GO:0050920]; regulation of proteasomal protein catabolic process [GO:0061136];innate immune response [GO:0045087]	cytoplasmic vesicle [GO:0031410]; cytosol [GO:0005829]; extracellular exosome [GO:0070062]; nucleus [GO:0005634]; plasma membrane [GO:0005886]; proteasome complex [GO:0000502];cell surface [GO:0009986]	endopeptidase inhibitor activity [GO:0004866]; proteasome binding [GO:0070628]; thiol-dependent deubiquitinase [GO:0004843];cysteine-type endopeptidase activity [GO:0004197]	Peripheral membrane protein {ECO:0000269|PubMed:19106094}.;SUBCELLULAR LOCATION: Cytoplasm {ECO:0000269|PubMed:19106094}. Cell membrane {ECO:0000269|PubMed:19106094}		;R-HSA-5689880	;PF00443	R-HSA-5689880	https://reactome.org/PathwayBrowser/#/R-HSA-5689880	Ub-specific processing proteases	TAS	Homo sapiens	4	4	4	9.9	9.9	9.9	56.068	0	26.845	57045000	23	1	1	3	4	2	4	4	2
O94804	O94804	Serine/threonine-protein kinase 10	STK10	NaN	NaN	NaN	NaN	NaN	NaN	NaN	NaN	NaN	NaN	NaN	NaN	NaN	NaN	NaN	lymphocyte aggregation [GO:0071593]; neutrophil degranulation [GO:0043312]; protein autophosphorylation [GO:0046777]; protein phosphorylation [GO:0006468]; regulation of lymphocyte migration [GO:2000401];cell cycle [GO:0007049]	plasma membrane [GO:0005886]; specific granule membrane [GO:0035579];extracellular exosome [GO:0070062]	identical protein binding [GO:0042802]; protein homodimerization activity [GO:0042803]; protein serine kinase activity [GO:0106310]; protein serine/threonine kinase activity [GO:0004674]; protein threonine kinase activity [GO:0106311];ATP binding [GO:0005524]	Peripheral membrane protein {ECO:0000269|PubMed:19255442}.;SUBCELLULAR LOCATION: Cell membrane {ECO:0000269|PubMed:19255442}		;R-HSA-6798695	;PF00069;PF12474	R-HSA-6798695	https://reactome.org/PathwayBrowser/#/R-HSA-6798695	Neutrophil degranulation	TAS	Homo sapiens	2	2	2	2.1	2.1	2.1	112.13	0.0019324	11.958	54186000	13	1	1	1	1	1	1	1	1
P14923	P14923	Junction plakoglobin	JUP	NaN	19.8639	18.9979	20.3177	19.1052	19.1731	19.4766	19.826	19.039	NaN	18.8907	18.7531	19.3434	18.3394	18.8703	bundle of His cell-Purkinje myocyte adhesion involved in cell communication [GO:0086073]; cell migration [GO:0016477]; cell-cell adhesion [GO:0098609]; cellular response to indole-3-methanol [GO:0071681]; cornification [GO:0070268]; desmosome assembly [GO:0002159]; detection of mechanical stimulus [GO:0050982]; endothelial cell-cell adhesion [GO:0071603]; keratinization [GO:0031424]; negative reg…	adherens junction [GO:0005912]; apicolateral plasma membrane [GO:0016327]; catenin complex [GO:0016342]; cell-cell junction [GO:0005911]; cornified envelope [GO:0001533]; cytoplasm [GO:0005737]; cytoplasmic side of plasma membrane [GO:0009898]; cytoskeleton [GO:0005856]; cytosol [GO:0005829]; desmosome [GO:0030057]; extracellular exosome [GO:0070062]; extracellular region [GO:0005576]; fascia adh…	cadherin binding [GO:0045296]; cell adhesion molecule binding [GO:0050839]; cell adhesive protein binding involved in bundle of His cell-Purkinje myocyte communication [GO:0086083]; cytoskeletal protein-membrane anchor activity [GO:0106006]; nuclear hormone receptor binding [GO:0035257]; protein homodimerization activity [GO:0042803]; protein kinase binding [GO:0019901]; protein phosphatase bindi…	Peripheral membrane protein {ECO:0000269|PubMed:22781308}. Note=Cytoplasmic in a soluble and membrane-associated form.;SUBCELLULAR LOCATION: Cell junction, adherens junction {ECO:0000269|PubMed:22781308}. Cell junction, desmosome {ECO:0000269|PubMed:22781308}. Cytoplasm, cytoskeleton {ECO:0000269|PubMed:22781308}. Membrane {ECO:0000269|PubMed:22781308}	;P14923	;R-HSA-418990;R-HSA-5218920;R-HSA-6798695;R-HSA-6805567;R-HSA-6809371	;PF00514	R-HSA-418990	https://reactome.org/PathwayBrowser/#/R-HSA-418990	Adherens junctions interactions	TAS	Homo sapiens	4	4	3	6.8	6.8	5.5	81.744	0	25.183	67398000	34	1	1	2	4	2	3	4	2
P23396	P23396	40S ribosomal protein S3	RPS3	21.7393	22.1416	22.1119	21.7092	22.2517	22.415	21.8576	20.9422	22.2437	21.6548	22.2917	21.9668	21.3287	22.2816	22.3392	cell division [GO:0051301]; cellular response to DNA damage stimulus [GO:0006974]; cellular response to hydrogen peroxide [GO:0070301]; cellular response to reactive oxygen species [GO:0034614]; cellular response to tumor necrosis factor [GO:0071356]; chromosome segregation [GO:0007059]; cytoplasmic translation [GO:0002181]; DNA damage response, detection of DNA damage [GO:0042769]; DNA repair [G…	cytosol [GO:0005829]; cytosolic ribosome [GO:0022626]; cytosolic small ribosomal subunit [GO:0022627]; endoplasmic reticulum [GO:0005783]; extracellular exosome [GO:0070062]; focal adhesion [GO:0005925]; membrane [GO:0016020]; mitochondrial inner membrane [GO:0005743]; mitochondrial matrix [GO:0005759]; mitotic spindle [GO:0072686]; NF-kappaB complex [GO:0071159]; nucleolus [GO:0005730]; nucleopl…	damaged DNA binding [GO:0003684]; DNA binding [GO:0003677]; DNA-(apurinic or apyrimidinic site) endonuclease activity [GO:0003906]; endodeoxyribonuclease activity [GO:0004520]; enzyme binding [GO:0019899]; Hsp70 protein binding [GO:0030544]; Hsp90 protein binding [GO:0051879]; iron-sulfur cluster binding [GO:0051536]; kinase binding [GO:0019900]; microtubule binding [GO:0008017]; mRNA binding [GO…	Peripheral membrane protein {ECO:0000269|PubMed:23911537}. Cytoplasm, cytoskeleton, spindle {ECO:0000269|PubMed:23131551}. Note=In normal cells, located mainly in the cytoplasm with small amounts in the nucleus but translocates to the nucleus in cells undergoing apoptosis (By similarity). Nuclear translocation is induced by DNA damaging agents such as hydrogen peroxide (PubMed:17560175). Accumula…	;P23396	;R-HSA-156827;R-HSA-156902;R-HSA-1799339;R-HSA-192823;R-HSA-2408557;R-HSA-6791226;R-HSA-72649;R-HSA-72689;R-HSA-72695;R-HSA-72702;R-HSA-72706;R-HSA-72764;R-HSA-9010553;R-HSA-9633012;R-HSA-975956;R-HSA-975957	;PF00189;PF07650	R-HSA-156827	https://reactome.org/PathwayBrowser/#/R-HSA-156827	L13a-mediated translational silencing of Ceruloplasmin expression	TAS	Homo sapiens	12	12	12	54.7	54.7	54.7	26.688	0	134.13	829600000	175	1	6	9	12	9	11	10	9
P11413	P11413	Glucose-6-phosphate 1-dehydrogenase	G6PD	21.8951	22.8832	21.8502	22.3849	22.3759	21.9427	22.303	21.5356	21.9535	21.9302	22.0262	21.804	NaN	21.8651	20.8921	cholesterol biosynthetic process [GO:0006695]; erythrocyte maturation [GO:0043249]; glucose 6-phosphate metabolic process [GO:0051156]; glucose metabolic process [GO:0006006]; glutathione metabolic process [GO:0006749]; lipid metabolic process [GO:0006629]; NADP metabolic process [GO:0006739]; NADPH regeneration [GO:0006740]; negative regulation of cell growth involved in cardiac muscle cell deve…	cytoplasm [GO:0005737]; cytoplasmic side of plasma membrane [GO:0009898]; cytosol [GO:0005829]; extracellular exosome [GO:0070062]; intracellular membrane-bounded organelle [GO:0043231]; membrane [GO:0016020]; nucleus [GO:0005634];centriolar satellite [GO:0034451]	glucose binding [GO:0005536]; identical protein binding [GO:0042802]; NADP binding [GO:0050661]; protein homodimerization activity [GO:0042803];glucose-6-phosphate dehydrogenase activity [GO:0004345]	Peripheral membrane protein {ECO:0000269|PubMed:743300}.;SUBCELLULAR LOCATION: Cytoplasm, cytosol {ECO:0000269|PubMed:743300}. Membrane		;R-HSA-5628897;R-HSA-71336	;PF00479;PF02781	R-HSA-5628897	https://reactome.org/PathwayBrowser/#/R-HSA-5628897	TP53 Regulates Metabolic Genes	TAS	Homo sapiens	10	10	10	21.9	21.9	21.9	59.256	0	62.874	446590000	76	1	2	9	6	4	8	6	4
P30419	P30419	Glycylpeptide N-tetradecanoyltransferase 1	NMT1	NaN	19.537	19.3379	19.3302	19.8336	19.5608	19.56	NaN	NaN	NaN	NaN	19.9202	NaN	18.9925	NaN	in utero embryonic development [GO:0001701]; N-terminal peptidyl-glycine N-myristoylation [GO:0018008]; N-terminal protein myristoylation [GO:0006499]; positive regulation of protein insertion into mitochondrial membrane involved in apoptotic signaling pathway [GO:1900740]; regulation of rhodopsin mediated signaling pathway [GO:0022400];cellular ketone metabolic process [GO:0042180]	cytosol [GO:0005829]; extrinsic component of membrane [GO:0019898]; mitochondrion [GO:0005739]; plasma membrane [GO:0005886];cytoplasm [GO:0005737]	myristoyltransferase activity [GO:0019107];glycylpeptide N-tetradecanoyltransferase activity [GO:0004379]	Peripheral membrane protein {ECO:0000269|PubMed:9506952}. Note=Copurifies with ribosomes. {ECO:0000269|PubMed:9353336}.;SUBCELLULAR LOCATION: Cytoplasm {ECO:0000269|PubMed:9353336, ECO:0000269|PubMed:9506952}. Cytoplasm, cytosol {ECO:0000269|PubMed:9353336}. Membrane {ECO:0000269|PubMed:9506952}		;R-HSA-162599;R-HSA-2514859;R-HSA-75108	;PF01233;PF02799	R-HSA-162599	https://reactome.org/PathwayBrowser/#/R-HSA-162599	Late Phase of HIV Life Cycle	TAS	Homo sapiens	2	2	2	5	5	5	56.806	0	29.936	42471000	45	1	2	2	2	2	2	2	2
Q9NP79	Q9NP79	Vacuolar protein sorting-associated protein VTA1 homolog	VTA1	20.6889	20.7448	20.9459	21.3225	20.7363	20.8093	21.116	21.2363	20.9144	21.002	20.663	20.3141	NaN	NaN	NaN	ESCRT III complex disassembly [GO:1904903]; late endosome to vacuole transport via multivesicular body sorting pathway [GO:0032511]; macroautophagy [GO:0016236]; multivesicular body assembly [GO:0036258]; multivesicular body sorting pathway [GO:0071985]; protein transport [GO:0015031]; viral budding [GO:0046755]; viral life cycle [GO:0019058];endosomal transport [GO:0016197]	endosome membrane [GO:0010008]; extracellular exosome [GO:0070062]; intracellular membrane-bounded organelle [GO:0043231]; multivesicular body [GO:0005771]; nucleoplasm [GO:0005654];cytosol [GO:0005829]	protein C-terminus binding [GO:0008022]	Peripheral membrane protein {ECO:0000305|PubMed:15644320}.;SUBCELLULAR LOCATION: Cytoplasm {ECO:0000269|PubMed:15644320}. Endosome membrane {ECO:0000305|PubMed:15644320}		;R-HSA-162588;R-HSA-917729	;PF04652;PF18097	R-HSA-162588	https://reactome.org/PathwayBrowser/#/R-HSA-162588	Budding and maturation of HIV virion	TAS	Homo sapiens	2	2	2	7.2	7.2	7.2	33.879	0.001182	15.67	101140000	44	1	2	2	2	2	2	2	2
P07814	P07814	Bifunctional glutamate/proline--tRNA ligase;Glutamate--tRNA ligase;Proline--tRNA ligase	EPRS	NaN	19.5234	19.9365	19.2081	20.0236	20.2665	20.4295	20.175	20.3651	20.9565	19.8578	19.9013	19.7965	19.091	19.9038	cellular response to interferon-gamma [GO:0071346]; glutamyl-tRNA aminoacylation [GO:0006424]; negative regulation of translation [GO:0017148]; prolyl-tRNA aminoacylation [GO:0006433]; protein-containing complex assembly [GO:0065003]; regulation of long-chain fatty acid import into cell [GO:0140212]; tRNA aminoacylation for protein translation [GO:0006418];cellular response to insulin stimulus [G…	cytoplasm [GO:0005737]; cytosol [GO:0005829]; GAIT complex [GO:0097452]; membrane [GO:0016020]; plasma membrane [GO:0005886]; ribonucleoprotein complex [GO:1990904];aminoacyl-tRNA synthetase multienzyme complex [GO:0017101]	glutamate-tRNA ligase activity [GO:0004818]; GTPase binding [GO:0051020]; identical protein binding [GO:0042802]; proline-tRNA ligase activity [GO:0004827]; protein homodimerization activity [GO:0042803]; RNA stem-loop binding [GO:0035613]; zinc ion binding [GO:0008270];ATP binding [GO:0005524]	Peripheral membrane protein {ECO:0000305|PubMed:19289464, ECO:0000305|PubMed:28178239}. Note=Translocates from cytosol to membranes upon phosphorylation at Ser-999. {ECO:0000269|PubMed:19289464, ECO:0000269|PubMed:28178239}.;SUBCELLULAR LOCATION: Cytoplasm, cytosol {ECO:0000269|PubMed:10791971, ECO:0000269|PubMed:19289464}. Membrane {ECO:0000269|PubMed:28178239}	;P07814	;R-HSA-2408522;R-HSA-379716;R-HSA-6782315	;PF00043;PF00458;PF00587;PF00749;PF03129;PF03950;PF09180	R-HSA-2408522	https://reactome.org/PathwayBrowser/#/R-HSA-2408522	Selenoamino acid metabolism	IEA	Homo sapiens	14	14	14	11.2	11.2	11.2	170.59	0	87.457	179940000	64	1	1	5	11	4	10	9	4
O95721	O95721	Synaptosomal-associated protein 29	SNAP29	20.1834	21.5593	20.4529	NaN	21.3959	20.6573	20.3609	NaN	20.8869	NaN	19.083	NaN	20.0609	20.3245	20.9312	autophagosome membrane docking [GO:0016240]; cilium assembly [GO:0060271]; exocytosis [GO:0006887]; membrane fusion [GO:0061025]; neutrophil degranulation [GO:0043312]; protein transport [GO:0015031]; synaptic vesicle fusion to presynaptic active zone membrane [GO:0031629]; synaptic vesicle priming [GO:0016082]; vesicle fusion [GO:0006906]; vesicle targeting [GO:0006903];autophagosome maturation …	autophagosome membrane [GO:0000421]; azurophil granule membrane [GO:0035577]; centrosome [GO:0005813]; ciliary pocket membrane [GO:0020018]; cytoplasm [GO:0005737]; cytosol [GO:0005829]; Golgi membrane [GO:0000139]; nucleoplasm [GO:0005654]; plasma membrane [GO:0005886]; presynapse [GO:0098793]; SNARE complex [GO:0031201];autophagosome [GO:0005776]	syntaxin binding [GO:0019905];SNAP receptor activity [GO:0005484]	Peripheral membrane protein {ECO:0000305}. Cell projection, cilium membrane {ECO:0000269|PubMed:25686250}; Peripheral membrane protein {ECO:0000305}. Cytoplasmic vesicle, autophagosome membrane {ECO:0000269|PubMed:25686604}; Peripheral membrane protein {ECO:0000305}. Note=Appears to be mostly membrane-bound, probably via interaction with syntaxins, but a significant portion is cytoplasmic. Locali…	;O95721	;R-HSA-6798695;R-HSA-6811438		R-HSA-6798695	https://reactome.org/PathwayBrowser/#/R-HSA-6798695	Neutrophil degranulation	TAS	Homo sapiens	5	5	5	25.6	25.6	25.6	28.97	0	39.248	139340000	45	1	2	4	2	1	4	4	2
A6NC98	A6NC98	Coiled-coil domain-containing protein 88B	CCDC88B	NaN	NaN	NaN	NaN	NaN	NaN	NaN	NaN	NaN	NaN	NaN	NaN	NaN	NaN	NaN	cytoskeleton-dependent intracellular transport [GO:0030705]; defense response to protozoan [GO:0042832]; positive regulation of cytokine production [GO:0001819]; positive regulation of T cell activation [GO:0050870]; positive regulation of T cell proliferation [GO:0042102];cytoplasmic microtubule organization [GO:0031122]	cytoplasm [GO:0005737]; endoplasmic reticulum [GO:0005783]; Golgi apparatus [GO:0005794]; membrane [GO:0016020];centrosome [GO:0005813]	microtubule binding [GO:0008017];dynein light intermediate chain binding [GO:0051959]	Peripheral membrane protein {ECO:0000305}. Cytoplasm, cytoskeleton, microtubule organizing center {ECO:0000269|PubMed:25762780}. Endoplasmic reticulum {ECO:0000269|PubMed:21289099}. Golgi apparatus {ECO:0000269|PubMed:21289099}. Cytoplasm {ECO:0000269|PubMed:21289099}.;SUBCELLULAR LOCATION: Membrane {ECO:0000250|UniProtKB:Q4QRL3}			;PF19047						1	1	1	1	1	1	164.81	0.0063391	6.7753	0	1	1	0	0	0	0	0	0	0
P52789	P52789	Hexokinase-2	HK2	NaN	NaN	17.9611	NaN	NaN	NaN	18.8262	NaN	19.0369	18.3844	NaN	NaN	NaN	18.1133	NaN	canonical glycolysis [GO:0061621]; cellular glucose homeostasis [GO:0001678]; cellular response to leukemia inhibitory factor [GO:1990830]; establishment of protein localization to mitochondrion [GO:0072655]; fructose 6-phosphate metabolic process [GO:0006002]; glucose 6-phosphate metabolic process [GO:0051156]; glycolytic process [GO:0006096]; lactation [GO:0007595]; maintenance of protein locat…	cytosol [GO:0005829]; intracellular membrane-bounded organelle [GO:0043231]; membrane [GO:0016020]; mitochondrial outer membrane [GO:0005741]; mitochondrion [GO:0005739]; plasma membrane [GO:0005886]; sarcoplasmic reticulum [GO:0016529];centrosome [GO:0005813]	fructokinase activity [GO:0008865]; glucokinase activity [GO:0004340]; glucose binding [GO:0005536]; hexokinase activity [GO:0004396]; mannokinase activity [GO:0019158];ATP binding [GO:0005524]	Peripheral membrane protein {ECO:0000305}. Cytoplasm, cytosol {ECO:0000269|PubMed:18350175}. Note=The mitochondrial-binding peptide (MBP) region promotes association with the mitochondrial outer membrane (PubMed:29298880). The interaction with the mitochondrial outer membrane via the mitochondrial-binding peptide (MBP) region promotes higher stability of the protein (PubMed:29298880). Release fro…		;R-HSA-70171	;PF00349;PF03727	R-HSA-70171	https://reactome.org/PathwayBrowser/#/R-HSA-70171	Glycolysis	TAS	Homo sapiens	3	2	2	3.7	2.9	2.9	102.38	0.001171	15.142	18645000	6	1	1	2	3	2	2	1	3
P19367;Q2TB90;P52790	P19367	Hexokinase-1	HK1	20.9021	21.0565	21.5056	21.2468	21.0407	21.5869	21.206	20.719	21.7766	20.9033	20.9168	21.4951	20.6204	20.6854	21.2361	carbohydrate phosphorylation [GO:0046835]; cellular glucose homeostasis [GO:0001678]; establishment of protein localization to mitochondrion [GO:0072655]; fructose 6-phosphate metabolic process [GO:0006002]; glucose 6-phosphate metabolic process [GO:0051156]; glycolytic process [GO:0006096]; hexose metabolic process [GO:0019318]; inflammatory response [GO:0006954]; innate immune response [GO:0045…	extracellular region [GO:0005576]; ficolin-1-rich granule lumen [GO:1904813]; membrane raft [GO:0045121]; mitochondrial membrane [GO:0031966]; mitochondrial outer membrane [GO:0005741]; mitochondrion [GO:0005739]; secretory granule lumen [GO:0034774];cytosol [GO:0005829]	fructokinase activity [GO:0008865]; glucokinase activity [GO:0004340]; glucosamine kinase activity [GO:0047931]; glucose binding [GO:0005536]; hexokinase activity [GO:0004396]; mannokinase activity [GO:0019158]; peptidoglycan binding [GO:0042834];ATP binding [GO:0005524]	Peripheral membrane protein {ECO:0000305}. Cytoplasm, cytosol {ECO:0000269|PubMed:27374331}. Note=The mitochondrial-binding peptide (MBP) region promotes association with the mitochondrial outer membrane (Probable). Dissociates from the mitochondrial outer membrane following inhibition by N-acetyl-D-glucosamine, leading to relocation to the cytosol (PubMed:27374331). {ECO:0000269|PubMed:27374331,…	;P19367	;R-HSA-5619056;R-HSA-6798695;R-HSA-70171	;PF00349;PF03727	R-HSA-5619056;R-HSA-6798695	https://reactome.org/PathwayBrowser/#/R-HSA-5619056;https://reactome.org/PathwayBrowser/#/R-HSA-6798695	Defective HK1 causes hexokinase deficiency (HK deficiency);Neutrophil degranulation	TAS	Homo sapiens	15	15	14	19.5	19.5	18.8	102.48	0	116.65	554500000	149	3	4	13	14	4	13	14	7
O43865;Q96HN2	O43865;Q96HN2	Putative adenosylhomocysteinase 2;Putative adenosylhomocysteinase 3	AHCYL1;AHCYL2	NaN	NaN	NaN	NaN	NaN	NaN	NaN	NaN	NaN	NaN	NaN	NaN	NaN	NaN	NaN	apoptotic process [GO:0006915]; epithelial fluid transport [GO:0042045]; mitochondrion-endoplasmic reticulum membrane tethering [GO:1990456]; mRNA polyadenylation [GO:0006378]; one-carbon metabolic process [GO:0006730]; positive regulation of sodium ion transport [GO:0010765]; protein export from nucleus [GO:0006611]; regulation of anion transport [GO:0044070]; regulation of cardiac conduction [G…	cytoplasm [GO:0005737]; cytosol [GO:0005829]; endoplasmic reticulum [GO:0005783]; endoplasmic reticulum membrane [GO:0005789]; extracellular exosome [GO:0070062]; mitochondria-associated endoplasmic reticulum membrane [GO:0044233]; neuron projection [GO:0043005];apical plasma membrane [GO:0016324];cytosol [GO:0005829]	RNA binding [GO:0003723];hydrolase activity [GO:0016787];identical protein binding [GO:0042802]	Peripheral membrane protein {ECO:0000305}. Microsome {ECO:0000250|UniProtKB:Q80SW1}. Note=Associates with membranes when phosphorylated, probably through interaction with ITPR1 (By similarity). Localizes to mitochondria-associated endoplasmic reticulum membranes (MAMs) (PubMed:27995898). Localization to MAMs is greatly reduced under apoptotic stress conditions (PubMed:27995898). {ECO:0000250|UniP…		;R-HSA-112043;R-HSA-1489509;R-HSA-2029485;R-HSA-2871809;R-HSA-422356;R-HSA-425381;R-HSA-5218921;R-HSA-5578775;R-HSA-5607763;R-HSA-9664323;R-HSA-983695	;PF00670;PF05221	R-HSA-112043;R-HSA-425381	https://reactome.org/PathwayBrowser/#/R-HSA-112043;https://reactome.org/PathwayBrowser/#/R-HSA-425381	Bicarbonate transporters;PLC beta mediated events	IEA;TAS	Homo sapiens	2	2	2	3.8	3.8	3.8	58.951	0.0010776	13.122	28273000	4	2	0	2	1	1	2	0	1
[truncated: 1,031 more rows]
[truncated: 115 more columns]

## Sheet: 12- MQ Summary
Raw file	Experiment	Enzyme	Enzyme mode	Enzyme first search	Enzyme mode first search	Use enzyme first search	Variable modifications	Fixed modifications	Multi modifications	Variable modifications first search	Use variable modifications first search	Requantify	Multiplicity	Max. missed cleavages	Labels0	LC-MS run type	Time-dependent recalibration	MS	MS/MS	MS3	MS/MS submitted	MS/MS submitted (SIL)	MS/MS submitted (ISO)	MS/MS submitted (PEAK)	MS/MS identified	MS/MS identified (SIL)	MS/MS identified (ISO)	MS/MS identified (PEAK)	MS/MS identified [%]	MS/MS identified (SIL) [%]	MS/MS identified (ISO) [%]	MS/MS identified (PEAK) [%]	Peptide sequences identified	Peaks	Peaks sequenced	Peaks sequenced [%]	Peaks repeatedly sequenced	Peaks repeatedly sequenced [%]	Isotope patterns	Isotope patterns sequenced	Isotope patterns sequenced (z>1)	Isotope patterns sequenced [%]	Isotope patterns sequenced (z>1) [%]	Isotope patterns repeatedly sequenced	Isotope patterns repeatedly sequenced [%]	Recalibrated	Av. absolute mass deviation [ppm]	Mass standard deviation [ppm]	Av. absolute mass deviation [mDa]
[truncated: 16 more rows]
[truncated: 2 more columns]
